# Supplementary material for: Oviposition by Spodoptera exigua on Solanum dulcamara Alters the Plant’s Response to Herbivory and Impairs Larval Performance
Source: Int J Mol Sci. 2018 Dec 12;19(12):4008. doi: 10.3390/ijms19124008 (PMC6321313; doi:10.3390/ijms19124008)
Supplement: Supplementary file 1 [file ijms-19-04008-s001.zip]

Archive with 3 entries (3 files):
- Supplementary Materials.pdf
- Supplementary Table S1.xlsx
- Supplementary Table S2.xlsx
