# Supplementary material for: Oviposition by Spodoptera exigua on Solanum dulcamara Alters the Plant’s Response to Herbivory and Impairs Larval Performance
Source: Int J Mol Sci. 2018 Dec 12;19(12):4008. doi: 10.3390/ijms19124008 (PMC6321313; doi:10.3390/ijms19124008)
Supplement: Supplementary file 1 [file ijms-19-04008-s001.zip › Supplementary Table S1.xlsx]

## Sheet: Leaf L0
Accessions	Description	Average expression	Log2 FC E	P value E	Log2 FC F	P value F	Log2 FC EF	P value EF	Log2 FC EF vs. F	P value EF vs. F	ITAG 2.3 ID
hom|comp10_c0_seq1	Proteinase_inhibitor_II_(AHRD_V1_***-_B3F0C1_TOBAC)	11.2897	-0.696536	0.228883	0.805315	0.169114	1.28714	0.0391514	0.481829	0.396288	Solyc11g020990.1.1
hom|comp10007_c0_seq1	Lipase-like_protein_(AHRD_V1_**--_Q9M3D1_ARATH)	10.668	0.341141	0.379482	-1.36046	0.00423346	-1.0611	0.0167386	0.299359	0.438542	Solyc04g010250.2.1
hom|comp1002_c0_seq3|hom|comp1002_c0_seq5	ATP-binding_cassette_transporter_(AHRD_V1_***-_D8RL77_SELML)	7.91458	-0.157299	0.686624	-1.0639	0.0182381	-0.568829	0.163619	0.495069	0.220061	Solyc09g091670.2.1
hom|comp1009_c0_seq1	Homeobox-leucine_zipper-like_protein_(AHRD_V1_*-*-_Q3HRT1_PICGL)	9.69767	-0.138674	0.68733	-1.284	0.00318642	-1.32668	0.00258417	-0.042679	0.90105	Solyc02g077590.1.1
hom|comp10099_c0_seq1	NA	6.06228	0.291951	0.445319	1.24892	0.00664184	1.08275	0.0144058	-0.16617	0.660809	NA
hom|comp10212_c0_seq2	Beta-1_4-xylosidase_(AHRD_V1_*-*-_D7LA14_ARALY)	8.19308	-0.0606482	0.813759	-1.65362	5.64383e-05	-0.655841	0.0254929	0.997782	0.00252105	Solyc01g107090.2.1
hom|comp10214_c0_seq1	Mitochondrial_carrier-like_protein_(AHRD_V1_***-_Q8L9F8_ARATH)	9.90182	0.418993	0.0289691	-1.16629	3.10692e-05	-0.612755	0.0038857	0.553536	0.00711191	Solyc03g121920.2.1
hom|comp10225_c0_seq2	Integrator_complex_subunit_4_(AHRD_V1_*-*-_C0HAD1_SALSA)	4.9459	-1.09353	0.0313188	-0.659238	0.162879	-0.203357	0.652385	0.455881	0.322292	Solyc01g090250.2.1
hom|comp10231_c0_seq1|hom|comp10231_c0_seq2	Beta-glucosidase_01_(AHRD_V1_***-_B5M9E4_SOLLC)	5.69505	-0.824145	0.0936459	1.83546	0.0020058	1.61336	0.00455664	-0.222102	0.628834	Solyc01g074030.2.1
hom|comp10240_c0_seq1	Unknown_Protein_(AHRD_V1)	5.41033	2.64547	0.00145453	2.03981	0.00743602	2.59371	0.00166434	0.5539	0.386753	Solyc01g105770.2.1
hom|comp10279_c0_seq1	ATP-dependent_RNA_Helicase_(AHRD_V1_***-_Q7PDT0_PLAYO)	8.06907	0.696512	0.028639	1.00934	0.00404551	0.499382	0.0972467	-0.509961	0.0912459	Solyc05g048850.2.1
hom|comp10316_c0_seq1	BHLH_transcription_factor_(AHRD_V1_*-**_Q401N4_9LILI)	7.27154	0.352942	0.426485	1.21077	0.0172135	1.05428	0.0324764	-0.15649	0.720942	Solyc01g096370.2.1
hom|comp1048_c0_seq2	Signal_peptidase_complex_catalytic_subunit_SEC11A_(AHRD_V1_***-_C1BS39_9MAXI)	7.53274	-0.0305019	0.950431	0.584879	0.249344	-1.02353	0.0577542	-1.60841	0.00706992	Solyc12g006540.1.1
hom|comp10512_c0_seq1	N-acetyltransferase_(AHRD_V1_***-_B6SUK9_MAIZE)	7.80254	-0.166986	0.69925	-1.21179	0.0159918	-0.937028	0.0493739	0.274757	0.527645	Solyc00g272810.1.1
hom|comp10522_c0_seq1	Vicilin_(Fragment)_(AHRD_V1_*---_B4X640_PISVE)	7.05144	-0.7412	0.0964903	1.1148	0.0200301	1.13496	0.018377	0.0201606	0.961243	Solyc02g085590.2.1
hom|comp10614_c0_seq1	1-aminocyclopropane-1-carboxylate_synthase_(AHRD_V1_****_Q96580_SOLLC)	7.05885	0.233749	0.48616	2.04086	8.13174e-05	2.55446	1.18402e-05	0.5136	0.142865	Solyc08g081540.2.1
hom|comp10631_c0_seq1	F-box/Kelch_repeat-containing_F-box_family_protein_(AHRD_V1_***-_C4PVT9_ARATH)	8.91427	-0.0759031	0.680489	-1.23451	3.86452e-05	-0.520589	0.0153713	0.713919	0.00248414	Solyc05g005150.1.1
hom|comp1068_c0_seq1	Alpha-humulene/(-)-(E)-beta-_caryophyllene_synthase_(AHRD_V1_****_HUMS_ARATH)	10.4426	-1.17791	0.119952	3.00875	0.00141672	3.25781	0.000808822	0.249059	0.727017	Solyc09g092470.2.1
hom|comp10682_c0_seq1	Non-specific_lipid-transfer_protein_(AHRD_V1_***-_B9NBN9_POPTR)	8.2714	-0.118514	0.707662	1.05861	0.00611667	1.29088	0.00175565	0.232267	0.466847	Solyc06g084190.2.1
hom|comp10749_c0_seq1	Copper-translocating_P-type_ATPase_(AHRD_V1_*---_Q3JHP1_BURP1)	3.78193	-0.33947	0.253347	-1.15983	0.00194718	-0.207315	0.47636	0.95252	0.00663357	Solyc03g080100.2.1
hom|comp10758_c0_seq1	Anthocyanidin_synthase_(AHRD_V1_**--_Q2QCX4_GOSHI)	7.97163	-1.43608	0.0723404	2.22196	0.0109967	2.09654	0.0148675	-0.125419	0.864466	Solyc10g076660.1.1
hom|comp10758_c0_seq2	Anthocyanidin_synthase_(AHRD_V1_**--_Q2QCX4_GOSHI)	6.37708	-1.49294	0.016091	1.3252	0.0281592	0.989601	0.0847718	-0.335597	0.531626	Solyc10g076660.1.1
hom|comp10794_c0_seq5|hom|comp10794_c0_seq6|hom|comp10794_c0_seq7|hom|comp10794_c0_seq8	Homeobox-leucine_zipper_protein_ATHB-14_(AHRD_V1_***-_ATB14_ARATH)	5.61042	0.300831	0.437821	0.467087	0.237936	1.21355	0.0084147	0.746465	0.0724264	Solyc10g005330.2.1
hom|comp10800_c0_seq1	Microtubule-associated_protein_MAP65-1a_(AHRD_V1_****_C0J9Z7_ORYNI)	3.14615	0.264941	0.530081	-1.13838	0.0187233	-0.301233	0.476573	0.837148	0.0665802	Solyc01g005080.2.1
hom|comp10814_c0_seq1	NA	2.78771	-0.511764	0.320755	0.479748	0.350532	-0.629343	0.227747	-1.10909	0.0467639	NA
hom|comp10874_c0_seq2	Solute_carrier_family_2,_facilitated_glucose_transporter_member_2_(AHRD_V1_***-_GTR2_MOUSE)	0.887592	1.12183	0.24607	0.483045	0.607493	2.27074	0.031533	1.78769	0.0777459	Solyc02g062870.2.1
hom|comp10875_c0_seq1	Auxin_response_factor_16_(AHRD_V1_*-**_ARFP_ORYSJ)	9.34723	0.0314061	0.893782	-1.25336	0.000258826	-0.600543	0.0253497	0.652818	0.0170931	Solyc07g008020.2.1
hom|comp10901_c0_seq2	Nodule_inception_protein_(Fragment)_(AHRD_V1_*-*-_B4ER14_MEDTR)	6.16064	0.338302	0.102214	-1.14843	0.000107872	-0.669901	0.0050724	0.478528	0.0289834	Solyc11g045350.1.1
hom|comp1092_c0_seq1|hom|comp1092_c0_seq2	Lipoxygenase_(AHRD_V1_****_Q96573_SOLLC)	14.5862	-0.254802	0.494503	1.17588	0.00823931	1.08187	0.0129033	-0.0940088	0.79898	Solyc01g006540.2.1
hom|comp10954_c0_seq10	Lipase_(AHRD_V1_*-*-_C1FIH0_9CHLO)	8.50699	0.0220971	0.95024	-1.27654	0.00401979	-0.403983	0.26892	0.872561	0.0297216	Solyc01g079600.2.1
hom|comp10954_c0_seq2|hom|comp10954_c0_seq4|hom|comp10954_c0_seq6|hom|comp10954_c0_seq9	Lipase_(AHRD_V1_*-*-_C1FIH0_9CHLO)	5.34539	0.106215	0.801416	-1.17068	0.0170939	-0.652692	0.143171	0.517988	0.236109	Solyc01g079600.2.1
hom|comp11013_c0_seq1|hom|comp11013_c0_seq2	Male_sterility_5_family_protein_(Fragment)_(AHRD_V1_*---_B1Q393_BRAOT)	6.68255	-1.1546	0.176201	-0.711272	0.391244	-2.07877	0.0253833	-1.3675	0.115346	Solyc06g007970.2.1
hom|comp11022_c0_seq1|hom|comp11022_c0_seq2	Peptidyl-prolyl_cis-trans_isomerase_(AHRD_V1_*-*-_A8YBJ2_MICAE)	5.72319	1.32993	0.0313731	1.57534	0.0141605	0.487175	0.382003	-1.08816	0.068052	Solyc04g082660.2.1
hom|comp11037_c0_seq1	Zinc_ion_binding_protein_(AHRD_V1_***-_D7LRR6_ARALY)	7.20165	0.268164	0.415228	0.754503	0.0375712	1.14995	0.00439083	0.395452	0.238408	Solyc01g090740.2.1
hom|comp1105_c0_seq1	AP2-like_ethylene-responsive_transcription_factor_At1g79700_(AHRD_V1_*---_AP2L3_ARATH)	6.24709	0.209731	0.515691	1.09164	0.0055281	1.24451	0.00244706	0.15287	0.633955	Solyc11g072600.1.1
hom|comp11057_c0_seq4|hom|comp11057_c0_seq5|hom|comp11057_c0_seq6	NA	4.10324	1.60635	0.108667	2.08927	0.0448129	-0.579907	0.539584	-2.66918	0.0149878	NA
hom|comp1110_c0_seq1	Hydroxycinnamoyl_CoA_quinate_transferase_(AHRD_V1_*---_Q70G32_SOLLC)	10.7552	-0.315517	0.539273	1.87969	0.00346355	2.31557	0.000849828	0.435875	0.400401	Solyc12g096790.1.1
hom|comp11140_c0_seq1	Protein_phosphatase_2C_(AHRD_V1_****_A1IGC7_TOBAC)	6.39337	0.372441	0.479979	0.723142	0.18448	1.15673	0.045565	0.433591	0.412971	Solyc06g051940.2.1
hom|comp1119_c0_seq1	Kunitz_trypsin_inhibitor_4_(Fragment)_(AHRD_V1_****_C1J5E0_POPBA)	5.35915	-1.33968	0.104994	2.26603	0.0128739	1.38591	0.0949426	-0.880114	0.269049	Solyc11g022590.1.1
hom|comp11260_c0_seq1	Leaf_senescence_protein-like_(AHRD_V1_***-_Q67V91_ORYSJ)	3.43077	0.499301	0.161123	0.740583	0.0484251	1.07058	0.00866586	0.329993	0.341037	Solyc01g008050.2.1
hom|comp11297_c0_seq1	Non-specific_lipid-transfer_protein_(AHRD_V1_***-_B9SFJ1_RICCO)	4.86611	0.304927	0.427394	1.58028	0.00153742	1.67026	0.00104644	0.0899855	0.81212	Solyc09g082270.2.1
hom|comp11359_c0_seq1	3&apos-5&apos_exonuclease_(AHRD_V1_***-_B0WTA6_CULQU)	6.87803	0.382243	0.334929	1.16491	0.0113207	-0.210353	0.589573	-1.37526	0.00439532	Solyc01g103460.2.1
hom|comp11367_c0_seq1	Cold_induced_protein-like_(AHRD_V1_*---_Q94JH8_ORYSJ)	10.6444	0.410824	0.0671164	-1.00063	0.000515993	-0.331498	0.128706	0.669129	0.00734312	Solyc03g031890.2.1
hom|comp11480_c0_seq1	Carbonic_anhydrase_family_protein_(AHRD_V1_***-_D7KHY6_ARALY)	5.04307	0.146468	0.650234	1.91496	0.000106258	1.51976	0.000640613	-0.395195	0.235637	Solyc11g069640.1.1
hom|comp11489_c0_seq1	Unknown_Protein_(AHRD_V1)	4.91328	-0.154349	0.461932	-0.358806	0.105382	-1.03056	0.000435954	-0.671758	0.00747288	Solyc03g025160.2.1
hom|comp11494_c0_seq1	Kunitz-type_protease_inhibitor-like_protein_(AHRD_V1_***-_Q2XPY0_SOLTU)	9.50331	0.426549	0.75362	3.75027	0.0174023	3.96104	0.0132169	0.210766	0.876518	Solyc03g098760.1.1
hom|comp11575_c0_seq1	Chalcone_isomerase_(AHRD_V1_*-*-_B6TFR7_MAIZE)	7.0237	-0.332197	0.272921	1.10885	0.0030144	1.10402	0.00309918	-0.00482387	0.986898	Solyc08g061480.2.1
hom|comp11607_c0_seq2	NA	3.01913	-0.0899415	0.792347	-0.595404	0.103327	-1.09685	0.00787947	-0.50145	0.162228	NA
hom|comp1165_c0_seq1	BURP_domain-containing_protein_(AHRD_V1_*---_B2ZPK5_SOLTU)	4.91549	-0.420952	0.361416	-0.873932	0.0748749	-1.28752	0.0149592	-0.413585	0.369536	Solyc01g109500.2.1
hom|comp11663_c1_seq1|hom|comp11663_c1_seq2|hom|comp11663_c1_seq3	SNF2_helicase_(AHRD_V1_*---_D7FHS8_ECTSI)	3.37901	0.464452	0.144523	1.01513	0.00602022	1.30451	0.00120235	0.289379	0.347565	Solyc03g095680.1.1
hom|comp11710_c0_seq1	CER1_(AHRD_V1_**--_B6TFH3_MAIZE)	2.52336	1.5418	0.00301636	0.269386	0.514185	0.941617	0.0393693	0.672231	0.122041	Solyc01g088400.2.1
hom|comp11745_c0_seq2	NA	7.33045	0.284389	0.119218	-1.05307	8.2446e-05	-0.47085	0.0179765	0.582216	0.00574132	NA
hom|comp11770_c0_seq1	Xylanase_inhibitor_(Fragment)_(AHRD_V1_**--_Q53IQ4_WHEAT)	7.42587	-0.084246	0.843059	2.83569	4.14972e-05	2.36116	0.000187383	-0.474526	0.278815	Solyc01g080010.2.1
hom|comp11865_c0_seq1	G-type_lectin_S-receptor-like_serine/threonine-protein_kinase_At2g19130_(AHRD_V1_*---_Y2913_ARATH)	9.07945	0.117636	0.746222	0.610997	0.114287	1.29167	0.00432282	0.680671	0.0827122	Solyc07g055560.2.1
hom|comp11888_c0_seq1	Non-specific_lipid-transfer_protein_(AHRD_V1_*-**_B9GSL1_POPTR)	6.36387	0.93544	0.0564208	2.0737	0.000720152	2.08	0.000704413	0.00629988	0.988718	Solyc03g005210.2.1
hom|comp1192_c0_seq1	Wound_induced_protein_(AHRD_V1_***-_B6T327_MAIZE)	6.97326	0.28495	0.566797	-1.68708	0.0055309	-1.35458	0.0180532	0.332499	0.505181	Solyc07g054800.1.1
hom|comp11938_c0_seq1	Ribosomal_protein_S6_kinase_alpha-3_(AHRD_V1_*-**_KS6A3_HUMAN)	7.38265	0.26805	0.272008	-1.01238	0.00130733	-0.72077	0.0106001	0.291605	0.234613	Solyc02g093360.2.1
hom|comp11942_c0_seq1	Nodulin-like_protein_(AHRD_V1_**--_B6TIX8_MAIZE)	5.61449	0.027534	0.930024	1.87419	0.000103532	1.78205	0.000155743	-0.0921389	0.769313	Solyc00g052940.2.1
hom|comp11972_c0_seq2	AP2-like_ethylene-responsive_transcription_factor_At1g16060_(AHRD_V1_*-*-_AP2L1_ARATH)	4.07192	0.0873094	0.704824	1.11336	0.000533395	0.431266	0.0826475	-0.68209	0.0121367	Solyc11g010710.1.1
hom|comp11975_c0_seq1|hom|comp11975_c0_seq2	Unknown_Protein_(AHRD_V1)	7.19709	-0.200811	0.364456	-1.53025	2.55414e-05	-0.586538	0.0193867	0.943716	0.00116152	Solyc03g121080.2.1
hom|comp12004_c0_seq1	Unknown_Protein_(AHRD_V1)	5.8326	1.38709	0.00196531	1.65043	0.000578029	0.33553	0.340833	-1.3149	0.00278883	Solyc01g108650.2.1
hom|comp12048_c0_seq1	GDSL_esterase/lipase_At5g03980_(AHRD_V1_***-_GDL74_ARATH)	6.74479	-0.991068	0.184491	2.44719	0.00543455	2.50519	0.00472405	0.0580013	0.935218	Solyc01g099020.2.1
hom|comp12048_c0_seq2	GDSL_esterase/lipase_At5g03980_(AHRD_V1_***-_GDL74_ARATH)	9.10085	-0.948602	0.281267	3.21128	0.00309915	3.10191	0.00385155	-0.10937	0.898184	Solyc01g099020.2.1
hom|comp12055_c0_seq1	Glycosyl_transferase_family_17_protein_(AHRD_V1_***-_D7LPH9_ARALY)	9.3268	0.142037	0.5381	-1.5678	3.25773e-05	-1.10464	0.00054442	0.463165	0.0639671	Solyc02g093430.2.1
hom|comp12064_c0_seq1	Plant-specific_domain_TIGR01615_family_protein_(AHRD_V1_*-*-_B6UDN7_MAIZE)	6.34484	0.255612	0.544508	-1.94703	0.000714392	-0.543042	0.211943	1.40399	0.00613357	Solyc02g078150.2.1
hom|comp12125_c0_seq1|hom|comp12125_c0_seq2	Arabidopsis_thaliana_genomic_DNA_chromosome_5_P1_clone_MOK16_(AHRD_V1_*---_Q9LYW2_ARATH)	8.02671	-1.04005	0.00711702	0.394833	0.230988	0.219552	0.494593	-0.175281	0.583939	Solyc07g064650.1.1
hom|comp12126_c0_seq1	Peroxidase_(AHRD_V1_***-_Q9XIV9_TOBAC)	7.89017	0.596325	0.0639231	3.45038	2.42043e-07	3.57235	1.73497e-07	0.121968	0.679664	Solyc06g050440.2.1
hom|comp12139_c0_seq1	Hydrolase_alpha/beta_fold_family_protein_(AHRD_V1_***-_D7M5W5_ARALY)	9.77287	0.00997179	0.984762	1.35503	0.0235736	1.56988	0.0113806	0.214847	0.682001	Solyc01g088090.2.1
hom|comp12160_c0_seq2	Long_cell-linked_locus_protein_(AHRD_V1_***-_Q946U8_MAIZE)	2.37512	-0.327838	0.656269	-1.60689	0.0479767	-0.707286	0.345567	0.8996	0.236492	Solyc01g079660.2.1
hom|comp1219_c0_seq2	Zinc_finger_CCCH_domain-containing_protein_66_(AHRD_V1_***-_C3H66_ARATH)	6.44196	0.0430197	0.801952	-1.07273	7.04134e-05	-0.629129	0.00357686	0.443597	0.0237753	Solyc06g082010.2.1
hom|comp12193_c0_seq1	Unknown_Protein_(AHRD_V1)	7.49369	0.134006	0.674205	-1.01003	0.00835312	-0.75261	0.0350176	0.257419	0.424855	Solyc11g065340.1.1
hom|comp12207_c0_seq1	Pectinesterase_(AHRD_V1_***-_B9RD90_RICCO)	5.06912	-0.206605	0.720603	0.122216	0.832093	-1.25251	0.0494469	-1.37473	0.0340475	Solyc01g091050.2.1
hom|comp12254_c0_seq1	Zinc_finger-homeodomain_protein_3_(Fragment)_(AHRD_V1_**--_B0LK14_SARHE)	3.11224	0.14036	0.792214	1.28748	0.0321119	0.827791	0.141246	-0.45969	0.396185	Solyc03g116070.1.1
hom|comp12255_c0_seq1	Coatomer_beta&apos_subunit_(AHRD_V1_***-_C4YSS2_CANAW)	7.49256	0.167084	0.775724	-1.36053	0.0380441	-1.17224	0.0667149	0.188289	0.748306	Solyc03g120260.2.1
hom|comp12349_c0_seq1	O-methyltransferase-like_protein_(AHRD_V1_***-_Q9T003_ARATH)	6.39471	0.31618	0.449816	0.779596	0.0808573	-1.21048	0.0128946	-1.99008	0.000551285	Solyc01g111900.2.1
hom|comp12355_c0_seq1	Protein_TIFY_3B_(AHRD_V1_*---_TIF3B_ARATH)	6.26229	-0.339552	0.636206	2.70278	0.00295506	2.69018	0.00304441	-0.0125983	0.985917	Solyc12g049400.1.1
hom|comp12379_c0_seq1	NA	5.53464	-0.422666	0.235377	1.0345	0.0112759	0.135533	0.694273	-0.898963	0.0226672	NA
hom|comp12408_c0_seq1|hom|comp12408_c0_seq2	Integrin-linked_kinase-associated_serine/threonine_phosphatase_2C_(AHRD_V1_****_ILKAP_BOVIN)	5.80939	-0.00810461	0.980811	-0.821286	0.031177	0.191675	0.572594	1.01296	0.0113908	Solyc06g082080.2.1
hom|comp12469_c0_seq1	Unknown_Protein_(AHRD_V1)	7.48138	0.0426815	0.899936	-1.2769	0.00307397	-0.957031	0.0158134	0.319872	0.356362	Solyc02g091380.1.1
hom|comp12484_c0_seq1	Xyloglucan_endotransglucosylase/hydrolase_2_(AHRD_V1_****_D5HP44_9ROSA)	6.20068	-0.00111993	0.996866	-0.997874	0.0048226	-1.2021	0.00145163	-0.20423	0.479537	Solyc05g005680.2.1
hom|comp12492_c0_seq1	Siroheme_synthase_(AHRD_V1_***-_A3LD64_PSEAE)	9.47052	-0.447449	0.0821946	-1.12727	0.000630918	-1.0142	0.0013412	0.113068	0.636445	Solyc01g086650.2.1
hom|comp12543_c0_seq1|hom|comp12543_c0_seq2|hom|comp12543_c0_seq4|hom|comp12543_c0_seq5|hom|comp12543_c0_seq14|hom|comp12543_c0_seq6|hom|comp12543_c0_seq15|hom|comp12543_c0_seq7|hom|comp12543_c0_seq8|hom|comp12543_c0_seq9	1_4-dihydroxy-2-naphthoate_octaprenyltransferase_(AHRD_V1_****_B6UA12_MAIZE)	7.57241	-0.170201	0.644096	1.37925	0.0030694	0.810286	0.046419	-0.56896	0.142075	Solyc01g105460.2.1
hom|comp12543_c0_seq18|hom|comp12543_c0_seq19|hom|comp12543_c0_seq1|hom|comp12543_c0_seq2|hom|comp12543_c0_seq10|hom|comp12543_c0_seq3|hom|comp12543_c0_seq11|hom|comp12543_c0_seq12|hom|comp12543_c0_seq4|hom|comp12543_c0_seq13	1_4-dihydroxy-2-naphthoate_octaprenyltransferase_(AHRD_V1_****_B6UA12_MAIZE)	8.03193	-0.23275	0.433407	1.12956	0.00260263	0.849426	0.0136354	-0.280139	0.349033	Solyc01g105460.2.1
hom|comp12566_c0_seq1	NA	5.72149	1.07801	0.0108548	0.776891	0.0485104	0.30412	0.400672	-0.472771	0.202128	NA
hom|comp12619_c0_seq1	Deoxyuridine_5&apos-triphosphate_nucleotidohydrolase_(AHRD_V1_***-_C1E7B9_9CHLO)	6.90434	0.078399	0.633064	1.04877	5.70605e-05	0.643333	0.00228317	-0.405438	0.0287414	Solyc01g097970.2.1
hom|comp12625_c0_seq1	Carboxyl_methyltransferase_4_(AHRD_V1_****_B0ZB58_HUMLU)	7.94594	-0.343128	0.404004	1.17666	0.0134207	0.822119	0.0630619	-0.354543	0.389105	Solyc04g080660.2.1
hom|comp12655_c0_seq1	Hydrolase_alpha/beta_fold_family_protein_(AHRD_V1_****_D7LIQ3_ARALY)	8.77171	-0.133771	0.66022	1.03228	0.00563324	1.47964	0.000503018	0.447358	0.160408	Solyc09g009520.2.1
hom|comp12700_c0_seq1	Plant_synaptotagmin_(AHRD_V1_**--_B9N719_POPTR)	7.16485	0.197536	0.530628	0.865127	0.0171725	1.03318	0.00665744	0.168052	0.592702	Solyc07g007680.2.1
hom|comp12702_c0_seq1	NA	8.98387	0.111663	0.762116	-2.28878	7.47936e-05	-0.689123	0.0834309	1.59965	0.00117388	NA
hom|comp12708_c0_seq1	UDP-glucosyltransferase_family_1_protein_(AHRD_V1_****_C6KI43_CITSI)	8.87037	0.251425	0.574669	-1.22143	0.0179721	-0.875407	0.0706383	0.346022	0.443132	Solyc01g107780.2.1
hom|comp1273_c0_seq2|hom|comp1273_c0_seq5|hom|comp1273_c0_seq7|hom|comp1273_c0_seq8	Glutathione_S-transferase-like_protein_(AHRD_V1_****_A8DUB0_SOLLC)	7.62672	-0.369858	0.462666	-1.38565	0.016694	-1.06835	0.0515824	0.317299	0.52715	Solyc09g011490.2.1
hom|comp12770_c0_seq1|hom|comp12770_c0_seq2|hom|comp12770_c0_seq3	Receptor-like_kinase_(AHRD_V1_*-*-_Q9LL53_ORYSA)	8.58478	0.119324	0.741206	-2.58181	2.24205e-05	-1.84815	0.000348573	0.733655	0.0629862	Solyc03g083480.2.1
hom|comp12770_c0_seq2	Receptor-like_kinase_(AHRD_V1_*-*-_Q9LL53_ORYSA)	4.0636	-0.656091	0.257762	-1.55428	0.0172596	-0.619983	0.283259	0.934297	0.11806	Solyc03g083480.2.1
hom|comp12788_c0_seq1	NA	7.67253	-1.01042	0.00963721	-0.414331	0.221181	-0.224735	0.495486	0.189597	0.563946	NA
hom|comp12800_c0_seq1	Os06g0220000_protein_(Fragment)_(AHRD_V1_***-_Q0DDJ2_ORYSJ)	6.57629	0.0667874	0.887633	-1.46274	0.00972334	-1.42511	0.0111859	0.0376299	0.936523	Solyc04g074400.1.1
hom|comp12847_c0_seq1	NA	6.04414	0.430268	0.300844	1.155	0.0148777	1.09229	0.0195781	-0.062706	0.876892	NA
hom|comp12853_c0_seq1	Zinc_finger_protein_CONSTANS-LIKE_4_(AHRD_V1_*-*-_COL4_ARATH)	6.10776	0.0645051	0.893351	1.26094	0.0224887	0.929338	0.0753208	-0.3316	0.49566	Solyc07g052620.1.1
hom|comp12867_c0_seq1	NA	8.27631	-0.999866	0.0632496	-0.640228	0.211086	-1.40595	0.0147531	-0.765723	0.140986	NA
hom|comp12900_c0_seq1	Pollen-specific_protein_-_like_(AHRD_V1_***-_O49527_ARATH)	7.45047	0.165441	0.344093	1.01558	0.000108666	0.971413	0.000155713	-0.0441693	0.796373	Solyc09g009900.2.1
hom|comp12914_c0_seq1	Polygalacturonase_inhibitor_protein_(AHRD_V1_***-_Q40160_SOLLC)	9.79612	-0.502992	0.569011	3.47145	0.00219827	3.64964	0.00157165	0.178184	0.838965	Solyc09g014480.1.1
hom|comp13075_c1_seq1	NA	3.86815	1.23817	0.0265288	0.440572	0.377815	0.388235	0.435062	-0.0523363	0.914906	NA
hom|comp13075_c1_seq1	NA	4.54777	-0.229867	0.530249	0.679923	0.0830352	-0.376083	0.312335	-1.05601	0.0134392	NA
hom|comp13097_c0_seq1	Membrane_bound_O-acyl_transferase_MBOAT_(AHRD_V1_*---_Q2HT39_MEDTR)	8.31357	0.0806863	0.793373	-0.529868	0.10733	-1.02802	0.00631687	-0.49815	0.127319	Solyc11g012260.1.1
hom|comp13112_c0_seq1	Cyclin-dependent_protein_kinase_regulator-like_protein_(AHRD_V1_*-**_Q2V5Z8_BRACM)	4.48418	0.559965	0.275573	1.42116	0.0149214	-0.0123873	0.980158	-1.43354	0.0142792	Solyc06g065680.2.1
hom|comp13128_c0_seq1|hom|comp13128_c0_seq2	Receptor-like_protein_kinase_(AHRD_V1_***-_C6FF64_SOYBN)	6.35466	0.214182	0.455902	1.10564	0.00242564	1.09264	0.00261952	-0.013006	0.96337	Solyc10g076760.1.1
hom|comp13156_c0_seq1	Alcohol_dehydrogenase_(AHRD_V1_***-_ADH2_BACST)	9.26308	-0.628148	0.224809	1.83879	0.00347239	1.67697	0.0060653	-0.161821	0.745948	Solyc11g010990.1.1
hom|comp13260_c0_seq1|hom|comp13260_c0_seq2	Unknown_Protein_(AHRD_V1)	7.27811	0.0493635	0.88437	-2.39324	2.56743e-05	-1.27138	0.0031565	1.12186	0.00672709	Solyc01g057540.1.1
hom|comp13297_c0_seq1	NA	5.75773	0.439492	0.272844	0.827869	0.0534554	1.26828	0.00724735	0.440409	0.271904	NA
hom|comp13301_c0_seq1	Glucan_synthase_like_3_(AHRD_V1_***-_D8R8I5_SELML)	4.50423	-0.179693	0.241203	-1.12405	1.34436e-05	-0.36547	0.0294408	0.758583	0.000350132	Solyc07g056260.2.1
hom|comp13315_c0_seq1	NA	5.5366	-1.00839	0.0181643	0.512299	0.183296	0.283066	0.44814	-0.229234	0.537004	NA
hom|comp13389_c0_seq1|hom|comp13389_c0_seq2	WRKY-like_transcription_factor_(AHRD_V1_****_Q06B53_SOLPE)	7.956	0.0542463	0.863121	-1.23027	0.00239094	-0.712387	0.0421962	0.51788	0.121754	Solyc09g014990.2.1
hom|comp13391_c0_seq1	Laccase_(AHRD_V1_***-_Q9AUI0_PINTA)	6.49248	-0.71101	0.127221	1.32571	0.0110912	1.20311	0.018176	-0.122604	0.780343	Solyc11g062440.1.1
hom|comp13397_c0_seq1	Unknown_Protein_(AHRD_V1)	8.18084	-0.531562	0.288409	0.969621	0.0677931	-0.211961	0.664491	-1.18158	0.0316196	Solyc01g104300.2.1
hom|comp13399_c0_seq1|hom|comp13399_c0_seq2|hom|comp13399_c0_seq3|hom|comp13399_c0_seq4|hom|comp13399_c0_seq5|hom|comp13399_c0_seq6	Membrane_protein_(AHRD_V1_**--_D0BK36_9LACT)	2.23111	-1.63721	0.00878231	-1.77843	0.00546884	-1.75053	0.00600207	0.0279004	0.957135	Solyc03g060510.2.1
hom|comp13411_c0_seq1	Homeobox-leucine_zipper_protein_14_(AHRD_V1_*-*-_D7LZT3_ARALY)	7.08465	0.178037	0.336872	-1.06873	0.000114777	-0.395598	0.0485979	0.673133	0.0033175	Solyc01g073910.2.1
hom|comp13422_c0_seq1	RAG1-activating_protein_1_homolog_(AHRD_V1_**--_R1AP1_DANRE)	8.00689	-0.0563038	0.905411	2.00363	0.00141728	1.78706	0.00302456	-0.216565	0.649246	Solyc01g099880.2.1
hom|comp13432_c1_seq1	Arabinogalactan_peptide_22_(AHRD_V1_--*-_AGP22_ARATH)	6.37026	-0.366046	0.348536	-1.15465	0.0110271	-1.16674	0.0104293	-0.0120872	0.974741	Solyc08g081970.2.1
hom|comp13449_c0_seq1|hom|comp13449_c0_seq2|hom|comp13449_c0_seq3|hom|comp13449_c0_seq4	NAD-dependent_epimerase/dehydratase_(AHRD_V1_*-*-_D3NY83_AZOS1)	3.0947	0.559284	0.0715647	1.09496	0.0026945	0.166265	0.563031	-0.928697	0.00732245	Solyc02g089890.2.1
hom|comp13560_c0_seq1	Unknown_Protein_(AHRD_V1)	5.11127	-1.06094	0.010815	-0.696986	0.0677129	-1.11069	0.00842336	-0.413702	0.252475	Solyc06g054130.1.1
hom|comp13567_c0_seq1|hom|comp13567_c0_seq2|hom|comp13567_c0_seq3	Genomic_DNA_chromosome_5_TAC_clone_K1F13_(AHRD_V1_***-_Q9FJZ5_ARATH)	7.74548	-0.372758	0.117073	1.20827	0.000228684	1.08293	0.000528658	-0.125341	0.577268	Solyc01g109810.2.1
hom|comp13567_c0_seq4	Genomic_DNA_chromosome_5_TAC_clone_K1F13_(AHRD_V1_*-*-_Q9FJZ5_ARATH)	4.8204	-0.52567	0.11894	1.87143	0.000113071	1.53951	0.000519628	-0.331912	0.307192	Solyc01g109800.2.1
hom|comp13567_c0_seq5	Genomic_DNA_chromosome_5_TAC_clone_K1F13_(AHRD_V1_***-_Q9FJZ5_ARATH)	7.14216	-0.266043	0.272783	1.44768	8.14157e-05	1.34722	0.0001464	-0.10046	0.670688	Solyc01g109810.2.1
hom|comp13614_c0_seq1	Endoglucanase_1_(AHRD_V1_***-_B6U0J0_MAIZE)	4.43047	-0.360112	0.34703	0.964815	0.0243306	1.05226	0.0160822	0.0874474	0.815537	Solyc07g049300.2.1
hom|comp13628_c0_seq1	CER1_protein_(Fragment)_(AHRD_V1_*---_Q0WLZ2_ARATH)	5.23007	-0.765203	0.0939511	-0.807696	0.0792658	-1.45676	0.00542097	-0.649065	0.147683	Solyc07g006300.2.1
hom|comp13652_c0_seq5|hom|comp13652_c0_seq6	Kinesin-like_protein_(AHRD_V1_***-_Q9LUG0_ARATH)	2.60828	-0.271225	0.497724	0.651844	0.121387	-0.553123	0.181572	-1.20497	0.01058	Solyc09g097860.2.1
hom|comp13697_c0_seq1	NA	3.18274	-0.354022	0.391651	-0.670885	0.120331	0.341701	0.407755	1.01259	0.0280663	NA
hom|comp13771_c0_seq1	Unknown_Protein_(AHRD_V1)	5.21031	-0.25152	0.432357	-1.05298	0.00635622	-0.854786	0.0192033	0.198194	0.533703	Solyc03g110990.1.1
hom|comp13818_c0_seq1	UDP-glucosyltransferase_HvUGT5876_(AHRD_V1_***-_D3WYW1_HORVD)	6.94846	-0.438334	0.45547	3.12477	0.000235071	3.02596	0.00030185	-0.0988123	0.864585	Solyc10g079350.1.1
hom|comp1386_c0_seq1	Blue_copper_protein_(AHRD_V1_*---_B6UB13_MAIZE)	6.15123	0.0208355	0.936762	0.733425	0.0165979	1.01392	0.00260569	0.280496	0.298833	Solyc01g090120.2.1
hom|comp13950_c0_seq1	Ethylene-responsive_transcription_factor_4_(AHRD_V1_*-*-_ERF78_ARATH)	5.90397	0.731522	0.179519	1.87308	0.00404839	1.99428	0.00272738	0.121199	0.815991	Solyc12g009240.1.1
hom|comp13961_c0_seq1	Lipid_transfer_protein_(AHRD_V1_***-_A5JUZ7_SESIN)	10.7841	-0.309059	0.059718	1.14379	1.26369e-05	0.993055	4.30715e-05	-0.150739	0.325448	Solyc06g069070.1.1
hom|comp13992_c0_seq1	Zinc-finger_protein_(AHRD_V1_***-_Q40899_PETHY)	8.44535	-0.0948313	0.793345	-0.907247	0.0273888	-1.47605	0.00179825	-0.5688	0.137252	Solyc12g088390.1.1
hom|comp13995_c0_seq2	SRC2-like_protein_(AHRD_V1_***-_A4K8J5_CAPAN)	8.90046	1.09111	0.0168548	0.348484	0.383141	1.24964	0.00826135	0.901158	0.0397447	Solyc01g005420.2.1
hom|comp14023_c0_seq1	Peptide_transporter-like_protein_(AHRD_V1_**-*_Q9SVS9_ARATH)	6.12997	-0.946162	0.0212506	-1.13879	0.00819043	-1.24201	0.00495426	-0.10322	0.772659	Solyc01g080870.2.1
hom|comp14073_c0_seq1	Sulfotransferase_family_protein_(AHRD_V1_***-_D7LQL2_ARALY)	4.68003	0.16844	0.842241	2.65784	0.00894675	2.29851	0.0189434	-0.359331	0.672243	Solyc11g027800.1.1
hom|comp14090_c0_seq1	Non-specific_lipid-transfer_protein_(AHRD_V1_***-_B9RGU5_RICCO)	3.42814	1.12312	0.0666263	1.20394	0.0518746	1.31444	0.0367028	0.110501	0.843872	Solyc01g103060.2.1
hom|comp14129_c0_seq1	Nodulin_MtN21_family_protein_(Fragment)_(AHRD_V1_*-*-_C0KY64_ARAKO)	9.19499	0.286519	0.121152	-1.01554	0.000123804	-0.695578	0.00204779	0.319958	0.0877609	Solyc10g080980.1.1
hom|comp14172_c0_seq1	Gamma-glutamyltransferase-like_protein_(AHRD_V1_****_Q9M0G0_ARATH)	9.14235	-0.197426	0.577281	1.94317	0.000194133	1.60794	0.000815056	-0.335225	0.350917	Solyc05g051780.2.1
hom|comp1418_c0_seq1	Cytochrome_P450	11.671	-0.337866	0.309204	1.26554	0.00239508	1.1071	0.00550856	-0.158437	0.626415	Solyc10g078240.1.1
hom|comp14231_c0_seq1	Rhamnogalacturonate_lyase_(AHRD_V1_***-_A3XLZ2_LEEBM)	2.15419	1.08372	0.0649916	1.40698	0.0225617	1.47176	0.0182179	0.0647847	0.90401	Solyc11g011310.1.1
hom|comp14237_c0_seq1|hom|comp14237_c0_seq2	UDP-glucuronosyltransferase_(AHRD_V1_****_Q5UB81_ARATH)	8.55429	-0.310761	0.483277	1.30863	0.0117307	1.25361	0.0146466	-0.0550186	0.900016	Solyc03g078770.2.1
hom|comp14243_c0_seq1	cDNA_clone_J023121M11_full_insert_sequence_(AHRD_V1_**--_B7F743_ORYSJ)	7.4539	0.0370044	0.90129	-1.05953	0.00439926	-0.487699	0.124149	0.571834	0.0772729	Solyc01g010430.2.1
hom|comp14277_c0_seq1	NA	3.40168	-3.08648	0.0124074	-2.88342	0.0175051	-2.72022	0.0230971	0.1632	0.875797	NA
hom|comp14293_c0_seq1	Metal_ion_binding_protein_(AHRD_V1_*-*-_B6TZ00_MAIZE)	4.51558	-0.260408	0.496244	-0.633541	0.116248	-1.05831	0.0164514	-0.424768	0.276046	Solyc03g080110.2.1
hom|comp14298_c0_seq1	(E)-beta-ocimene_synthase_(AHRD_V1_****_Q5CD81_CITUN)	8.7688	-0.214258	0.467271	1.22041	0.00149563	1.06165	0.00371848	-0.158757	0.587893	Solyc01g105890.2.1
hom|comp14302_c0_seq1	Formin_2B_(AHRD_V1_**--_C7BGM9_PHYPA)	2.78559	0.197291	0.631827	0.91112	0.0452592	-0.35622	0.393066	-1.26734	0.00972565	Solyc08g075670.1.1
hom|comp14367_c0_seq1	Anaphase_promoting_complex_subunit_5_(AHRD_V1_***-_Q5SCA2_OSTTA)	7.14721	1.08201	0.0783855	1.27582	0.0433043	0.308637	0.588858	-0.967182	0.110352	Solyc08g067190.2.1
hom|comp14413_c0_seq1	DNA_polymerase_I_family_protein_expressed_(AHRD_V1_***-_Q2QTK2_ORYSJ)	2.57301	0.55529	0.0455308	0.940142	0.00307704	-0.355616	0.174821	-1.29576	0.000320422	Solyc08g068120.1.1
hom|comp14416_c0_seq1	NA	4.9941	0.13634	0.652973	0.92458	0.0102726	1.21106	0.00201874	0.286479	0.352984	NA
hom|comp14418_c0_seq1	IAA-amino_acid_hydrolase_(AHRD_V1_****_D5FTH2_POPTO)	8.70327	-0.16011	0.661852	1.86918	0.000347821	1.71602	0.000660034	-0.153159	0.675551	Solyc05g006220.2.1
hom|comp14472_c0_seq1|hom|comp14472_c0_seq2|hom|comp14472_c0_seq3|hom|comp14472_c0_seq4	Targeting_protein_for_Xklp2_containing_protein_expressed_(AHRD_V1_*---_Q10Q22_ORYSJ)	2.77975	-0.484988	0.245676	-0.33265	0.417548	1.05044	0.02323	1.38309	0.00545241	Solyc12g005480.1.1
hom|comp14478_c0_seq1	Calmodulin_binding_protein_(AHRD_V1_*--*_B4FU94_MAIZE)	3.36906	-0.0873868	0.755704	-0.709198	0.0264073	-1.04508	0.00325195	-0.335885	0.24687	Solyc04g016480.2.1
hom|comp14495_c0_seq1	class_IV_heat_shock_protein_(AHRD_V1_***-_B6TXB5_MAIZE)	3.10776	-1.0699	0.0267332	0.0315923	0.94059	-0.558606	0.206051	-0.590198	0.1835	Solyc11g020330.1.1
hom|comp14497_c0_seq1	Unknown_Protein_(AHRD_V1)	4.17123	0.47841	0.165781	-1.465	0.000977473	-0.755149	0.0397698	0.709855	0.0506523	Solyc01g079830.2.1
hom|comp14519_c0_seq1	ATP-binding_cassette_transporter_(AHRD_V1_***-_D8T797_SELML)	5.29021	0.0495614	0.794568	1.14504	9.70201e-05	0.934348	0.000479993	-0.210689	0.281851	Solyc03g120980.2.1
hom|comp147_c0_seq1	2-oxoglutarate-dependent_dioxygenase_(AHRD_V1_****_B9GL08_POPTR)	4.65923	0.182419	0.585126	1.86395	0.000170457	2.2695	3.33403e-05	0.405555	0.238102	Solyc00g138060.2.1
hom|comp1472_c0_seq1	Gibberellin-regulated_protein_2_(AHRD_V1_*---_B6SKV6_MAIZE)	6.97162	-1.12828	0.0278849	-0.714808	0.135009	-0.977032	0.0503206	-0.262224	0.564469	Solyc03g113910.2.1
hom|comp14748_c0_seq1	NA	5.71748	0.523277	0.0981879	-1.4056	0.000600595	-0.515785	0.102471	0.88982	0.0111091	NA
hom|comp1477_c0_seq2|hom|comp1477_c0_seq3|hom|comp1477_c0_seq1	Os06g0220000_protein_(Fragment)_(AHRD_V1_***-_Q0DDJ2_ORYSJ)	6.98306	0.648816	0.0447932	-1.03643	0.00430756	-0.99078	0.00564469	0.0456477	0.875309	Solyc04g074410.1.1
hom|comp14798_c0_seq1	Dof_zinc_finger_protein_(AHRD_V1_*-*-_Q9M4G1_SOLTU)	5.97259	1.69358	0.0475479	1.85491	0.0328958	0.379121	0.624861	-1.47579	0.0775835	Solyc09g010680.2.1
hom|comp1480_c0_seq1	S8-RNase_(Fragment)_(AHRD_V1_**--_Q5XPJ2_MALDO)	12.7993	-0.122324	0.764453	1.49188	0.00364529	1.2121	0.0120173	-0.279776	0.49725	Solyc07g006570.2.1
hom|comp14848_c0_seq1	Polygalacturonase_1_(AHRD_V1_***-_O22311_SOLLC)	3.1382	1.03699	3.72954e-05	0.260499	0.112134	0.260311	0.112362	-0.000187446	0.999026	Solyc12g019230.1.1
hom|comp14932_c0_seq1	NA	3.72361	-0.951496	0.0255008	-0.170538	0.649253	-1.01055	0.0192603	-0.840015	0.0432241	NA
hom|comp14954_c0_seq1	CK25_(AHRD_V1_***-_Q1W1G0_TOBAC)	4.72278	0.389814	0.0833558	1.05748	0.000374693	0.289281	0.184232	-0.768203	0.00347371	Solyc07g054560.1.1
hom|comp1499_c0_seq1	Unknown_Protein_(AHRD_V1)	4.86201	2.1941	0.0045244	1.39294	0.0437562	1.96951	0.00847735	0.576577	0.362965	Solyc04g014290.1.1
hom|comp14993_c0_seq1	NAC_domain_transcription_factor_(AHRD_V1_****_Q5DM36_WHEAT)	8.55644	0.68128	0.0619219	-1.26267	0.00292815	-0.645469	0.0745328	0.617203	0.0861532	Solyc04g005610.2.1
hom|comp15058_c0_seq1	Multidrug_resistance_protein_mdtK_(AHRD_V1_**--_MDTK_YERP3)	8.94517	0.668645	0.349846	-0.619715	0.384769	1.1545	0.120994	1.77421	0.0261328	Solyc03g025190.2.1
hom|comp15070_c0_seq1	1-aminocyclopropane-1-_carboxylate_oxidase-like_protein_(AHRD_V1_**-*_Q9LTH7_ARATH)	5.4394	-0.312124	0.451317	-1.43736	0.00465722	-0.82803	0.0639393	0.609329	0.156706	Solyc12g006380.1.1
hom|comp15078_c0_seq1	NA	6.24273	-1.96094	0.00886852	0.591078	0.353269	0.728947	0.257496	0.13787	0.825013	NA
hom|comp15098_c0_seq1	Auxin_responsive_SAUR_protein_(AHRD_V1_*-*-_Q1SN26_MEDTR)	8.43118	0.193937	0.576242	0.350076	0.32144	1.03405	0.01144	0.683975	0.0685858	Solyc03g082520.1.1
hom|comp15105_c0_seq1	NA	6.35621	0.139346	0.596587	1.04181	0.00211747	0.568108	0.0496018	-0.473699	0.092396	NA
hom|comp1511_c0_seq1	Sodium/calcium_exchanger_family_protein_(AHRD_V1_***-_D7KKF3_ARALY)	4.00906	0.190904	0.700102	-1.19366	0.0322903	-0.55005	0.279722	0.643611	0.210678	Solyc07g062700.2.1
hom|comp1511_c0_seq3	Sodium/calcium_exchanger_family_protein_(AHRD_V1_***-_D7KKF3_ARALY)	3.93019	0.0163993	0.959324	-1.20507	0.00315468	-0.540547	0.115084	0.664524	0.0597354	Solyc07g062700.2.1
hom|comp15150_c0_seq2|hom|comp15150_c0_seq1	Unknown_Protein_(AHRD_V1)	4.43139	0.209282	0.432659	1.12376	0.00130629	0.149069	0.573291	-0.974689	0.00334959	Solyc01g106540.2.1
hom|comp15176_c0_seq1	Unknown_Protein_(AHRD_V1)	4.17379	0.357577	0.451426	0.994034	0.0540714	1.16833	0.028081	0.174295	0.710539	Solyc07g032700.1.1
hom|comp15183_c0_seq1	Hydroxycinnamoyl_CoA_shikimate/quinate_hydroxycinnamoyltransferase-like_protein_(Fragment)_(AHRD_V1_**--_B9GF60_POPTR)	5.79368	-0.115005	0.888018	2.54987	0.00926672	3.00364	0.00354324	0.453767	0.581252	Solyc11g071470.1.1
hom|comp15201_c0_seq1	Chaperone_protein_dnaJ_11_(AHRD_V1_*-*-_B6SS19_MAIZE)	7.66401	-0.0760735	0.723722	-1.24059	0.000135656	-0.167473	0.441943	1.07312	0.00042187	Solyc07g065970.1.1
hom|comp15243_c0_seq1	Potassium_channel_tetramerization_domain-containing_protein_(AHRD_V1_***-_D7LHH7_ARALY)	8.35121	0.0269548	0.922671	-1.22216	0.00107354	-0.455314	0.123183	0.766846	0.0175358	Solyc07g005520.1.1
hom|comp1531_c0_seq1	Chaperone_protein_dnaJ_(AHRD_V1_*-*-_C5UZI2_CLOBO)	12.9274	0.402158	0.139075	-1.11593	0.00117651	-0.537459	0.0571003	0.578467	0.0431954	Solyc03g117590.2.1
hom|comp15315_c0_seq1	Indole-3-acetic_acid-amido_synthetase_GH3.8_(AHRD_V1_****_B6U4E2_MAIZE)	5.42698	0.272502	0.331543	0.593549	0.0501704	1.16989	0.00132592	0.576345	0.0559777	Solyc07g063850.2.1
hom|comp15359_c0_seq1	E2F_transcription_factor-like_protein_(AHRD_V1_***-_Q9LFQ9_ARATH)	6.54711	0.686717	0.0750342	1.19726	0.00599881	0.596621	0.115164	-0.600639	0.11302	Solyc03g113760.2.1
hom|comp15364_c0_seq1	Protein_TIFY_5A_(AHRD_V1_***-_TIF5A_ARATH)	3.73127	1.32746	0.00873147	1.33805	0.0083547	1.57212	0.00320033	0.234068	0.580654	Solyc08g036660.2.1
hom|comp15364_c0_seq2	Protein_TIFY_5A_(AHRD_V1_***-_TIF5A_ARATH)	7.15775	1.25732	0.0119962	2.22673	0.000282131	2.15961	0.000357109	-0.0671249	0.873804	Solyc08g036660.2.1
hom|comp15372_c0_seq1	Polyamine_oxidase_(AHRD_V1_****_Q4H439_TOBAC)	2.70928	1.0779	0.0391669	1.30103	0.0168145	1.00859	0.0508127	-0.292438	0.535215	Solyc01g087590.2.1
hom|comp15372_c0_seq2	Polyamine_oxidase_(AHRD_V1_****_Q4H439_TOBAC)	5.04876	0.379979	0.298841	1.17932	0.00662756	1.06787	0.0114739	-0.111451	0.754625	Solyc01g087590.2.1
hom|comp15397_c0_seq1	Pentatricopeptide_repeat-containing_protein_(AHRD_V1_*-*-_D7M1E8_ARALY)	3.5699	-0.428142	0.197677	-1.06328	0.00635345	-1.0537	0.00669464	0.00958162	0.975991	Solyc01g096200.2.1
hom|comp15431_c0_seq1	S-locus-specific_glycoprotein_S6_(AHRD_V1_**--_SLSG6_BRAOL)	3.80586	0.0591416	0.915705	1.34225	0.0331394	0.926963	0.119305	-0.415283	0.463408	Solyc07g055690.1.1
hom|comp15490_c0_seq1	cytochrome_P450	8.51637	-0.208319	0.68302	1.91895	0.00300092	1.68724	0.00655932	-0.231715	0.650009	Solyc04g079730.1.1
hom|comp15534_c0_seq1	Pectinesterase/pectinesterase_inhibitor_U1_(AHRD_V1_**--_PMEU1_SOLLC)	7.49999	-1.04245	0.0347955	-0.104981	0.811218	-0.918062	0.0571929	-0.813082	0.0862966	Solyc03g083710.1.1
hom|comp15544_c0_seq2	Flowering_promoting_factor-like_1_(Fragment)_(AHRD_V1_*---_A6MZJ6_ORYSI)	8.24429	-0.265785	0.233713	-1.1635	0.000231417	-0.584947	0.0189394	0.57855	0.0199643	Solyc01g066980.2.1
hom|comp15547_c0_seq1	NA	2.88683	0.0184113	0.97247	1.59744	0.011633	0.22623	0.672928	-1.37121	0.0246421	NA
hom|comp15629_c0_seq1	Syntaxin_(AHRD_V1_***-_Q6X9V9_HORVD)	8.32761	0.257681	0.338241	-1.14496	0.00115475	-0.651364	0.0289873	0.493597	0.0826186	Solyc01g006950.2.1
hom|comp15644_c0_seq1	Myb-like_DNA-binding_domain_SHAQKYF_class_family_protein_expressed_(AHRD_V1_*---_Q10S98_ORYSJ)	2.57772	-0.0508886	0.852802	0.24717	0.376676	-0.982863	0.00415051	-1.23003	0.000935285	Solyc04g008480.1.1
hom|comp15647_c0_seq1	Cytochrome_P450	2.85434	1.68975	9.07899e-05	0.966387	0.00503377	1.05026	0.00300942	0.0838715	0.763536	Solyc02g014730.2.1
hom|comp15665_c0_seq1	Transcription_factor_(AHRD_V1_*--*_Q9M4A8_MAIZE)	8.60481	0.00848266	0.975514	1.31378	0.00061701	1.31	0.000630204	-0.00377259	0.989108	Solyc05g050560.1.1
hom|comp15683_c0_seq1	Disease_resistance_response_(AHRD_V1_***-_D7KM73_ARALY)	8.5192	-0.266682	0.524078	1.33312	0.00785521	1.20989	0.0132516	-0.123234	0.766616	Solyc10g055200.1.1
hom|comp15687_c0_seq1	MYB_transcription_factor_(AHRD_V1_*-*-_Q9FNN6_ARATH)	6.72856	1.54407	0.0496858	2.04154	0.0144254	0.45246	0.528579	-1.58908	0.0444698	Solyc11g071500.1.1
hom|comp15718_c0_seq1	UDP-glucosyltransferase_HvUGT5876_(AHRD_V1_***-_D3WYW1_HORVD)	6.09779	-0.350721	0.479507	2.34562	0.0005834	2.42783	0.000451188	0.08221	0.866767	Solyc10g079350.1.1
hom|comp15732_c0_seq1	Macrophage_migration_inhibitory_factor_family_protein_(AHRD_V1_***-_D7LTX0_ARALY)	9.11124	-0.282558	0.47625	2.17893	0.000184504	1.75152	0.000958086	-0.427406	0.288952	Solyc10g085350.1.1
hom|comp15802_c0_seq1	Plant-specific_domain_TIGR01589_family_protein_(AHRD_V1_*-*-_B4FFL2_MAIZE)	5.7255	0.200365	0.604734	-1.93162	0.000408127	-1.89358	0.000474151	0.0380371	0.921207	Solyc10g084600.1.1
hom|comp15805_c0_seq1	F-box_family_protein_(AHRD_V1_***-_B9MYU0_POPTR)	9.51327	0.241658	0.361437	-1.30765	0.000395358	-0.757048	0.0132412	0.550602	0.0540399	Solyc11g068710.1.1
hom|comp15866_c0_seq1	NA	3.15863	-0.297365	0.571992	-1.50688	0.0140544	-0.854244	0.123854	0.652638	0.228427	NA
hom|comp15900_c0_seq1	NA	3.44679	0.166527	0.555296	1.10052	0.00231216	0.360665	0.215446	-0.739857	0.0216212	NA
hom|comp15905_c0_seq1	ABC_transporter_G_family_member_11_(AHRD_V1_***-_AB11G_ARATH)	6.93909	-0.929199	0.285154	3.07707	0.00375556	2.62805	0.00943513	-0.449018	0.597394	Solyc01g105450.2.1
hom|comp15905_c0_seq1	ABC_transporter_G_family_member_11_(AHRD_V1_***-_AB11G_ARATH)	5.18379	0.098669	0.725783	1.73569	7.78335e-05	0.938262	0.00628792	-0.797432	0.0151833	Solyc01g105450.2.1
hom|comp15963_c0_seq1	Cell_number_regulator_10_(AHRD_V1_**--_D9HP26_MAIZE)	8.83505	0.194573	0.568405	-1.02596	0.0108702	-0.522379	0.144069	0.503583	0.157557	Solyc06g066590.2.1
hom|comp160_c0_seq2	Unknown_Protein_(AHRD_V1)	8.13348	-0.184937	0.663378	-0.971774	0.0398572	-1.09542	0.0237695	-0.123646	0.770452	Solyc06g061230.2.1
hom|comp16014_c0_seq1	Unknown_Protein_(AHRD_V1)	10.3246	-0.258385	0.304616	-1.21211	0.000457757	-0.797622	0.00734682	0.41449	0.113008	Solyc03g116630.2.1
hom|comp16016_c0_seq1	MAPprotein_kinase-like_protein_(AHRD_V1_**--_Q6YW97_ORYSJ)	6.19322	0.048586	0.860385	2.13578	1.14177e-05	2.01033	1.94564e-05	-0.125444	0.651196	Solyc02g089150.2.1
hom|comp16023_c0_seq1	Unknown_Protein_(AHRD_V1)	3.36899	0.800062	0.0224481	0.903134	0.012342	1.89266	7.62368e-05	0.989523	0.00750626	Solyc01g087180.2.1
hom|comp16031_c0_seq1	UPF0497_membrane_protein_9_(AHRD_V1_***-_U4979_RICCO)	3.34822	0.728678	0.113099	0.996818	0.0387512	1.09475	0.0259292	0.0979308	0.82038	Solyc02g078250.2.1
hom|comp16097_c0_seq1|hom|comp16097_c0_seq2|hom|comp16097_c0_seq3|hom|comp16097_c0_seq4|hom|comp16097_c0_seq5|hom|comp16097_c0_seq6	Receptor_like_kinase,_RLK	7.24216	-0.342085	0.222058	-1.33282	0.000460415	-1.10248	0.00178218	0.230342	0.401346	Solyc02g031790.1.1
hom|comp1612_c0_seq1	Unknown_Protein_(AHRD_V1)	4.77043	2.51216	0.00108841	0.748526	0.208868	1.65913	0.0136983	0.910601	0.133157	Solyc07g066360.1.1
hom|comp16250_c0_seq1	Gibberellin_2-beta-dioxygenase_7_(AHRD_V1_**-*_B6SZM8_MAIZE)	3.1708	1.13326	0.00768572	1.57793	0.000921513	1.66877	0.000614032	0.0908398	0.796014	Solyc02g080120.1.1
hom|comp16276_c0_seq1	NA	2.62619	-1.57534	0.00396974	-0.995577	0.0409239	-0.460364	0.304223	0.535213	0.236515	NA
hom|comp16324_c0_seq1	Unknown_Protein_(AHRD_V1)	3.47761	-1.46259	0.0405057	0.294132	0.647045	-0.0572919	0.928568	-0.351424	0.585191	Solyc08g041710.2.1
hom|comp16326_c0_seq1	E3_ubiquitin-protein_ligase_MARCH6_(AHRD_V1_*---_C1HD92_PARBA)	10.3611	0.584144	0.0728842	-1.23903	0.00164356	-0.762991	0.0255868	0.476036	0.133645	Solyc01g079530.2.1
hom|comp16362_c0_seq3	NA	2.50073	-0.112353	0.825528	-1.20781	0.0349542	-0.217203	0.671038	0.990603	0.0735814	NA
hom|comp16387_c0_seq1	Polyphenol_oxidase_(AHRD_V1_***-_B3WFP2_TAROF)	4.47668	0.238052	0.569839	1.30472	0.00899539	1.16029	0.0166078	-0.144431	0.728897	Solyc02g078650.2.1
hom|comp16390_c0_seq1	ABC_transporter_G_family_member_11_(AHRD_V1_***-_AB11G_ARATH)	12.6885	-1.07087	0.183633	3.19045	0.00162236	2.63971	0.00542088	-0.550741	0.479689	Solyc01g105450.2.1
hom|comp16394_c0_seq1	Os10g0422600_protein_(Fragment)_(AHRD_V1_*---_Q0IXM0_ORYSJ)	7.4412	0.30038	0.511036	1.78973	0.00221227	1.84924	0.00177913	0.0595129	0.895296	Solyc03g123460.2.1
hom|comp16427_c0_seq1	Cytochrome_P450	5.10495	-0.213905	0.495487	-1.10217	0.00438859	-0.279594	0.37687	0.822572	0.0212981	Solyc01g080900.2.1
hom|comp16430_c0_seq2|hom|comp16430_c0_seq4	MYB_transcription_factor_(AHRD_V1_**-*_Q9SPG7_ARATH)	3.67978	0.445176	0.132905	2.10433	1.44614e-05	2.17253	1.09044e-05	0.0682018	0.807386	Solyc04g014470.2.1
hom|comp16430_c0_seq4	MYB_transcription_factor_(AHRD_V1_**-*_Q9SPG7_ARATH)	4.99889	-0.130162	0.612785	1.14826	0.000927366	1.17694	0.000776709	0.0286811	0.910651	Solyc04g014470.2.1
hom|comp16432_c0_seq1|hom|comp16432_c0_seq2|hom|comp16432_c0_seq3|hom|comp16432_c0_seq4	S-locus_receptor_kinase-18_(Fragment)_(AHRD_V1_****_Q6L8R1_RAPSA)	4.26716	-0.595633	0.153177	-1.15874	0.0130279	-0.78731	0.0681124	0.371431	0.358066	Solyc10g006690.2.1
hom|comp16433_c0_seq2	Transferase_family_protein_(AHRD_V1_**-*_D7LQY1_ARALY)	2.42316	1.13153	0.126635	1.6795	0.0327619	1.57069	0.0431329	-0.108807	0.876037	Solyc06g051320.2.1
hom|comp16463_c0_seq1	NA	4.86073	0.31394	0.21786	1.25222	0.000357716	0.42197	0.107415	-0.830255	0.00582913	NA
hom|comp16520_c0_seq1	Integrin-linked_kinase-associated_serine/threonine_phosphatase_2C_(AHRD_V1_****_ILKAP_BOVIN)	7.23219	0.0472275	0.824377	-0.502265	0.0355529	-1.15218	0.000227096	-0.649917	0.010404	Solyc01g065700.2.1
hom|comp16527_c0_seq1	Myb_family_transcription_factor_(Fragment)_(AHRD_V1_***-_D7KSM0_ARALY)	7.46632	0.19182	0.681479	-1.40559	0.0111075	-0.742786	0.132372	0.6628	0.174529	Solyc10g080920.1.1
hom|comp16546_c0_seq1	Glutamyl-tRNA(Gln)_amidotransferase_subunit_A_(AHRD_V1_***-_A3HSJ3_9BACT)	4.24034	-1.67171	0.0271233	0.173769	0.794023	0.479048	0.476641	0.305279	0.647645	Solyc06g068690.2.1
hom|comp16570_c0_seq1	Unknown_Protein_(AHRD_V1)	3.30547	0.281099	0.285743	1.13196	0.00103187	0.39085	0.14775	-0.741108	0.013779	Solyc03g006280.2.1
hom|comp16609_c0_seq1	Hydroxycinnamoyl_CoA_quinate_transferase_(AHRD_V1_**--_D6BK25_CYNSC)	7.36514	0.959507	0.411525	-1.55528	0.194757	1.31625	0.266862	2.87153	0.0278783	Solyc12g088170.1.1
hom|comp16633_c0_seq1	Unknown_Protein_(AHRD_V1)	7.23799	-0.482266	0.177131	1.10653	0.00747312	0.789814	0.0385387	-0.316712	0.363004	Solyc01g087580.2.1
hom|comp16645_c0_seq1	Ring_H2_finger_protein_(AHRD_V1_*-*-_D9ZHD8_HYPPE)	8.84115	-0.0660569	0.807822	-1.02813	0.0029311	-0.572802	0.0551869	0.455332	0.115474	Solyc01g088440.2.1
hom|comp16687_c0_seq1	RLK,_Receptor_like_protein,_putative_resistance_protein_with_an_antifungal_domain	9.72205	-0.0371173	0.937854	-1.05152	0.0466058	-1.04666	0.0474456	0.00485402	0.991863	Solyc02g080070.2.1
hom|comp16700_c0_seq1	Aromatic_L-amino_acid_decarboxylase_(AHRD_V1_****_A6BM85_ROSHC)	6.81263	0.0779244	0.913555	2.90015	0.00193143	2.97994	0.00160857	0.0797911	0.911494	Solyc03g044120.1.1
hom|comp16700_c0_seq1	Aromatic_L-amino_acid_decarboxylase_(AHRD_V1_****_A6BM85_ROSHC)	3.91091	-0.245969	0.442892	1.22298	0.00255472	1.27568	0.00193511	0.0527007	0.867534	Solyc03g044120.1.1
hom|comp16701_c0_seq1	Unknown_Protein_(AHRD_V1)	4.80032	0.0579557	0.771633	1.96318	1.26111e-06	1.80621	2.72907e-06	-0.156969	0.437925	Solyc07g045000.2.1
hom|comp16743_c0_seq5	NA	3.15574	-0.834908	0.141904	-0.669491	0.23007	-1.18379	0.0471323	-0.514298	0.349458	NA
hom|comp16778_c0_seq1	Plant-specific_domain_TIGR01615_family_protein_(AHRD_V1_***-_B6UDN7_MAIZE)	7.0846	0.239161	0.471764	-1.86712	0.000153885	-0.932432	0.0151949	0.934689	0.015011	Solyc02g078160.2.1
hom|comp16824_c0_seq1	MtN3-like_protein_(AHRD_V1_**--_Q9LUE3_ARATH)	3.27825	-0.634606	0.341361	1.5058	0.0389743	1.2629	0.0745765	-0.242891	0.710301	Solyc03g097570.2.1
hom|comp16844_c0_seq1	Cytochrome_P450	6.68678	-0.274104	0.431873	-1.14456	0.00641181	-0.694422	0.0644309	0.450139	0.20814	Solyc10g051020.1.1
hom|comp16845_c0_seq1	NHL_repeat-containing_protein-like_(AHRD_V1_***-_Q6Z2V7_ORYSJ)	8.39272	0.105624	0.646177	-1.06616	0.0007152	-0.932357	0.00182935	0.133807	0.562114	Solyc03g114130.1.1
hom|comp16866_c0_seq1	Inter-alpha-trypsin_inhibitor_heavy_chain_H2_(AHRD_V1_*---_ITIH2_HUMAN)	4.22154	0.277105	0.256789	-1.08845	0.000778584	-0.499881	0.0549539	0.588569	0.0284076	Solyc04g076860.2.1
hom|comp16871_c0_seq1	cDNA_clone_J100026I16_full_insert_sequence_(AHRD_V1_**--_B7FA06_ORYSJ)	6.01563	0.840273	0.172274	-1.04763	0.0965767	0.281693	0.633034	1.32933	0.042154	Solyc02g091180.1.1
hom|comp16885_c0_seq1	UPF0497_membrane_protein_4_(AHRD_V1_***-_U4974_VITVI)	6.19795	-0.106259	0.778907	1.00665	0.0208331	0.658662	0.103695	-0.347991	0.366964	Solyc01g067330.2.1
hom|comp16905_c0_seq1	WRKY_transcription_factor_29_(AHRD_V1_***-_C9DI18_9ROSI)	4.54236	0.145394	0.686406	1.39092	0.0025327	1.26131	0.00467698	-0.129602	0.718705	Solyc02g071130.2.1
hom|comp16928_c0_seq1	Unknown_Protein_(AHRD_V1)	3.49499	-0.378238	0.262603	-1.1088	0.00580126	-0.502768	0.145486	0.606029	0.086088	Solyc09g075650.2.1
hom|comp16952_c0_seq1	Receptor_like_protein_kinase_(AHRD_V1_****_Q39139_ARATH)	7.73556	0.0202566	0.930203	1.13928	0.000472877	0.965037	0.0015542	-0.17424	0.457514	Solyc05g053010.1.1
hom|comp16970_c0_seq4	Receptor_like_kinase,_RLK	3.02212	-0.116185	0.880044	-1.83361	0.0343203	-0.48448	0.533014	1.34913	0.10203	Solyc02g071810.2.1
hom|comp17002_c0_seq1	Glutathione_S-transferase_(AHRD_V1_****_O24261_PETHY)	7.43753	-0.258407	0.824351	-2.99637	0.0243551	0.140778	0.903671	3.13715	0.0196509	Solyc02g081340.2.1
hom|comp17040_c0_seq1	Cytochrome_P450	4.0264	0.531494	0.22088	1.0361	0.0288719	0.655247	0.138401	-0.380855	0.371652	Solyc07g055970.1.1
hom|comp17178_c0_seq1	Unknown_Protein_(AHRD_V1)	5.85069	-0.0024255	0.992519	1.13069	0.00112947	0.592758	0.0403474	-0.537937	0.0584477	Solyc09g098510.2.1
hom|comp17189_c0_seq1	CBS_domain_containing_protein_(AHRD_V1_**--_B6SWR6_MAIZE)	3.24643	0.758425	0.122407	1.00085	0.0499654	0.481038	0.309957	-0.519808	0.274612	Solyc10g006920.2.1
hom|comp17208_c0_seq1	Oxysterol-binding_protein_(AHRD_V1_****_Q2HUM2_MEDTR)	5.53643	-0.228571	0.703599	0.703883	0.255399	1.36109	0.0415915	0.657207	0.286306	Solyc07g008920.2.1
hom|comp17231_c0_seq1	Cc-nbs-lrr,_resistance_protein_with_an_R1_specific_domain	6.52123	-0.0991368	0.86992	-0.0958791	0.874153	-1.37297	0.0419217	-1.27709	0.0553181	Solyc05g007640.2.1
hom|comp17301_c0_seq1	SLG-Sc_and_SLA-Sc_genes_and_Melmoth_retrotransposon_sequence_(AHRD_V1_**--_O23741_BRAOL)	3.76786	-2.18973	0.0122215	-0.972265	0.206328	-1.27149	0.107452	-0.299222	0.686461	Solyc02g036400.1.1
hom|comp17313_c0_seq1|hom|comp17313_c0_seq2	Gibberellin_receptor_GID1L2_(AHRD_V1_**--_B6TRC0_MAIZE)	8.61194	-1.27624	0.0461368	1.22671	0.0536174	1.20446	0.0573438	-0.0222431	0.969208	Solyc09g075710.1.1
hom|comp17387_c0_seq1	NA	3.4253	-0.0653834	0.851441	0.431052	0.233556	-0.903217	0.0238199	-1.33427	0.00276951	NA
hom|comp17398_c0_seq1|hom|comp17398_c0_seq2	Beta-xylosidase_1_(AHRD_V1_***-_D7MNR6_ARALY)	7.79718	0.267194	0.428856	-1.10075	0.00666631	-0.580913	0.102967	0.519841	0.139472	Solyc11g044910.1.1
hom|comp17438_c0_seq1	Ternary_complex_factor_MIP1_(AHRD_V1_**--_B6UE27_MAIZE)	2.97699	0.630045	0.158398	0.581993	0.189476	-0.467264	0.284835	-1.04926	0.0292446	Solyc01g109270.2.1
hom|comp17480_c0_seq1	Cytokinin_oxidase/dehydrogenase_(AHRD_V1_****_C3VPM7_SOLTU)	9.26367	-0.620753	0.0171801	1.01378	0.000876029	0.90176	0.00196989	-0.112023	0.618901	Solyc04g080820.2.1
hom|comp175_c0_seq1	Lipid_transfer_protein_(AHRD_V1_***-_A5JUZ7_SESIN)	10.4348	0.388622	0.322081	1.01148	0.021656	-0.196434	0.610117	-1.20791	0.0087482	Solyc03g034330.1.1
hom|comp17563_c0_seq1	NA	3.90708	-0.469849	0.596464	-1.92485	0.0486314	-1.80657	0.0614398	0.118279	0.89325	NA
hom|comp17584_c0_seq1	Laccase-2_(AHRD_V1_**--_LAC2_ORYSJ)	3.25706	0.00676866	0.988717	-0.760535	0.133952	0.3109	0.520411	1.07143	0.0442644	Solyc12g094460.1.1
hom|comp17597_c0_seq1	Ovarian_cancer-associated_gene_2_protein_homolog_(AHRD_V1_**--_B5X7T4_SALSA)	3.81572	0.290093	0.506084	-0.462465	0.297176	0.731449	0.112339	1.19391	0.0173605	Solyc06g060570.2.1
hom|comp17607_c0_seq1	NA	5.66939	0.0546048	0.850008	1.98842	3.13689e-05	0.629343	0.0489129	-1.35908	0.000659428	NA
hom|comp17613_c0_seq1|hom|comp17613_c0_seq2	Cytochrome_B5_(AHRD_V1_****_Q9ZSP7_PETHY)	7.39441	0.797868	0.502764	-1.14974	0.339964	1.42058	0.243872	2.57032	0.0487115	Solyc04g078140.2.1
hom|comp17643_c0_seq1	Auxin-induced_SAUR-like_protein_(AHRD_V1_**--_Q8S349_CAPAN)	8.84249	0.0137424	0.954147	-1.0989	0.000786654	-0.392719	0.122527	0.706176	0.0124704	Solyc07g014620.1.1
hom|comp17644_c0_seq1	NA	7.0232	-1.3917	0.0277195	1.18086	0.0540305	0.779096	0.180871	-0.401764	0.47557	NA
hom|comp17654_c0_seq1	Acetyl_coenzyme_A_cis-3-hexen-1-ol_acetyl_transferase_(AHRD_V1_**-*_Q9SRQ2_ARATH)	6.87025	-0.66714	0.368938	2.18941	0.0113073	2.17946	0.0115831	-0.00994634	0.989088	Solyc05g015800.2.1
hom|comp1766_c0_seq1	2-oxoglutarate-iron(II)-_dependent_oxygenase_(AHRD_V1_**--_D8T1V3_SELML)	6.56458	0.809506	0.322971	-0.0853747	0.914896	2.05879	0.0243171	2.14417	0.0201194	Solyc07g054870.2.1
hom|comp1766_c0_seq3|hom|comp1766_c0_seq2	2-oxoglutarate-iron(II)-_dependent_oxygenase_(AHRD_V1_**--_D8T1V3_SELML)	4.83494	0.574831	0.407297	-0.00809539	0.990523	1.64743	0.0323129	1.65552	0.0316416	Solyc07g054870.2.1
hom|comp17675_c0_seq1|hom|comp17675_c0_seq2	Peroxidase_(AHRD_V1_***-_A9PGX3_POPTR)	4.67213	-0.131452	0.567754	1.00494	0.00106941	0.916057	0.00201717	-0.0888817	0.69796	Solyc02g083480.2.1
hom|comp17710_c0_seq1	Receptor-like_protein_kinase_(AHRD_V1_***-_Q39202_ARATH)	8.25636	0.276542	0.472681	-1.02692	0.0195024	-0.646997	0.111083	0.379926	0.329301	Solyc11g005630.1.1
hom|comp17775_c0_seq1	ABC_transporter_G_family_member_11_(AHRD_V1_***-_AB11G_ARATH)	7.3495	0.0996111	0.833274	-1.63231	0.00521924	-1.23553	0.0228074	0.396782	0.409432	Solyc05g051530.2.1
hom|comp17805_c0_seq1	U-box_domain-containing_protein_(AHRD_V1_***-_B6V8G2_HELAN)	2.40497	0.519894	0.145046	1.28804	0.0028155	0.77849	0.0393121	-0.509553	0.152395	Solyc01g006380.2.1
hom|comp17808_c0_seq1	Blue_copper_protein_(AHRD_V1_**--_B6U7P6_MAIZE)	6.04354	-0.24224	0.326116	1.07898	0.00094251	1.05569	0.00109995	-0.0232862	0.922927	Solyc02g094050.2.1
hom|comp17864_c0_seq1|hom|comp17864_c0_seq2	NA	4.98279	1.09023	0.0173191	0.853029	0.0501938	1.00434	0.0254948	0.151314	0.701788	NA
hom|comp17870_c0_seq1	NA	3.24169	0.208288	0.478678	1.0198	0.00470583	0.919615	0.00856794	-0.100182	0.730759	NA
hom|comp17890_c0_seq1|hom|comp17890_c0_seq2|hom|comp17890_c0_seq3	Receptor-like_kinase_(AHRD_V1_*-**_C0SW32_SOYBN)	6.37591	0.219163	0.488471	-1.01513	0.0074486	-0.3196	0.318831	0.695531	0.0452707	Solyc01g098410.2.1
hom|comp17908_c0_seq1	Eukaryotic_translation_initiation_factor_3_subunit_8-like_protein_(AHRD_V1_****_Q9LIL2_ARATH)	6.95279	-0.659177	0.0659813	-0.00713539	0.982647	-1.01294	0.00987046	-1.0058	0.0102552	Solyc06g076150.2.1
hom|comp17926_c0_seq1	MYB_transcription_factor_(AHRD_V1_**-*_Q9LDR8_ARATH)	4.12468	0.53376	0.229289	1.28571	0.0113938	1.69511	0.00219815	0.4094	0.349336	Solyc02g079280.2.1
hom|comp17963_c0_seq1	Chitinase_(AHRD_V1_***-_D0QU15_LACSA)	8.48089	-0.288539	0.251336	1.18666	0.00050748	1.11022	0.000827033	-0.0764409	0.753809	Solyc04g072000.2.1
hom|comp17966_c0_seq1	Lipase_(AHRD_V1_****_B6UAB9_MAIZE)	4.36204	-0.211811	0.569221	0.921371	0.0280757	1.10796	0.0114721	0.186591	0.615422	Solyc05g005000.2.1
hom|comp17967_c0_seq1	Zinc_finger-homeodomain_protein_3_(Fragment)_(AHRD_V1_**--_B0LK11_ESCCA)	4.40272	-0.0482873	0.84585	-1.26966	0.000355186	-1.10863	0.000966834	0.161037	0.520765	Solyc03g098060.1.1
hom|comp17973_c0_seq1	WD-40_repeat_family_protein_(AHRD_V1_**--_Q1EPE0_MUSAC)	5.47943	0.0915919	0.734794	1.11658	0.00163712	0.722049	0.0203457	-0.394528	0.164025	Solyc12g044320.1.1
hom|comp17984_c0_seq1	NA	2.93652	0.770549	0.162461	0.176768	0.736771	1.40829	0.020084	1.23152	0.0364741	NA
hom|comp17996_c0_seq1	Major_latex-like_protein_(AHRD_V1_**--_B5THI3_PANGI)	3.87206	0.20744	0.774269	0.478262	0.512244	2.18611	0.010949	1.70785	0.0353611	Solyc04g007760.2.1
hom|comp18011_c0_seq1	NA	6.43332	-0.452684	0.409307	-1.37048	0.0259043	-0.325622	0.549523	1.04486	0.0745858	NA
hom|comp18040_c0_seq1	NA	6.83258	0.0361694	0.929372	0.0116935	0.977135	-1.20362	0.012577	-1.21531	0.0119567	NA
hom|comp18060_c0_seq1	UDP-glucuronosyltransferase_1-6_(AHRD_V1_*-*-_UD16_HUMAN)	4.57932	-0.47984	0.175372	-1.03191	0.0104262	-1.27939	0.0029407	-0.247487	0.469505	Solyc03g071850.1.1
hom|comp18077_c0_seq1	RING_finger_protein_44_(AHRD_V1_**--_RNF44_DANRE)	7.24614	0.301158	0.525648	-1.04207	0.0458165	-0.858814	0.0898779	0.18326	0.697491	Solyc12g008440.1.1
hom|comp18092_c0_seq1	Genomic_DNA_chromosome_5_P1_clone_MRA19_(AHRD_V1_**--_Q9FK78_ARATH)	4.53336	0.682772	0.131587	-0.88152	0.0598628	0.237307	0.581129	1.11883	0.0224986	Solyc03g005890.1.1
hom|comp18130_c0_seq1	Non-specific_lipid-transfer_protein_(AHRD_V1_*-*-_B9GSL1_POPTR)	4.37037	0.527708	0.261635	1.20385	0.0215648	0.877651	0.0757968	-0.326196	0.479141	Solyc09g082300.2.1
hom|comp18138_c0_seq1	Lipase_(AHRD_V1_***-_Q5S8F1_RICCO)	3.88027	0.361622	0.328889	0.670638	0.08585	1.29099	0.00425473	0.620352	0.108514	Solyc02g090930.2.1
hom|comp18153_c0_seq1	Armadillo/beta-catenin_repeat_family_protein_(AHRD_V1_**--_D7MAU3_ARALY)	7.44588	-0.175058	0.504114	-1.04342	0.00197599	-0.938265	0.0039099	0.105153	0.686066	Solyc02g076930.1.1
hom|comp18168_c0_seq1	3-oxoacyl-reductase_(AHRD_V1_**--_B6UEX0_MAIZE)	8.64227	-0.00277652	0.997988	4.45245	0.00192253	4.09228	0.00332459	-0.360169	0.744232	Solyc10g078360.1.1
hom|comp18179_c0_seq1	Homeobox-leucine_zipper_protein_(AHRD_V1_*-*-_Q39862_SOYBN)	5.94772	-0.121956	0.654321	-1.86836	3.12722e-05	-0.992531	0.00364492	0.875831	0.0076628	Solyc01g090460.2.1
hom|comp18188_c0_seq1	NA	8.82875	-0.178618	0.746303	1.57069	0.0149453	1.15096	0.057353	-0.41973	0.452477	NA
hom|comp18215_c0_seq1	NA	5.76437	0.0892694	0.84276	-1.56904	0.0048999	-1.23648	0.0179094	0.332551	0.465601	NA
hom|comp18250_c0_seq1	Transposon_Ty1-A_Gag-Pol_polyprotein_(AHRD_V1_***-_YA11B_YEAST)	2.08614	-1.44507	0.0128453	-1.37157	0.016732	-0.845301	0.108128	0.526267	0.298084	Solyc00g075040.1.1
hom|comp18270_c0_seq1	Cytochrome_P450	8.06013	0.269017	0.428165	-1.84223	0.000198497	-1.07681	0.00778558	0.765422	0.0403621	Solyc10g081550.1.1
hom|comp18277_c0_seq1	Ethylene-responsive_transcription_factor_4_(AHRD_V1_*-**_ERF78_ARATH)	7.71255	0.165994	0.55366	-2.66503	1.61399e-06	-1.79913	5.3216e-05	0.865906	0.00936605	Solyc04g007000.1.1
hom|comp18293_c0_seq1	Galactinol_synthase_(AHRD_V1_***-_C7G304_SOLLC)	3.97103	0.919611	0.0376572	0.715381	0.092307	1.2193	0.00983166	0.503924	0.219397	Solyc02g084980.2.1
hom|comp18299_c0_seq1	Cys2/His2_zinc-finger_transcription_factor_(AHRD_V1_****_Q4U318_SILLA)	6.86027	0.530369	0.0305647	-1.39964	5.43031e-05	-0.838558	0.00256246	0.561079	0.023778	Solyc06g074800.1.1
hom|comp18327_c0_seq1	Transcription_factor_(AHRD_V1_*--*_Q9M4A8_MAIZE)	6.55488	0.0608442	0.824208	1.25572	0.000796588	1.24499	0.000847376	-0.0107267	0.968723	Solyc05g050560.1.1
hom|comp18347_c0_seq1	ATOFP17/OFP17_(AHRD_V1_***-_D7LBN3_ARALY)	4.76367	-0.139454	0.570771	1.10368	0.00088464	0.882848	0.00393011	-0.220834	0.375065	Solyc01g090870.1.1
hom|comp1835_c0_seq1	Palmitoyltransferase_PFA4_(AHRD_V1_**--_B6TA04_MAIZE)	5.99747	-0.265325	0.456714	-1.85797	0.000276258	-0.586746	0.117345	1.27123	0.00394118	Solyc10g086570.2.1
hom|comp18416_c0_seq1	Unknown_Protein_(AHRD_V1)	2.88188	-0.0549716	0.895663	0.688416	0.122584	-0.544666	0.211844	-1.23308	0.0127369	Solyc08g076760.1.1
hom|comp18441_c0_seq1	NA	3.89709	0.0333137	0.934012	1.60143	0.0021349	1.38983	0.00520551	-0.211602	0.601428	NA
hom|comp18454_c0_seq1	Leucine_rich_repeat_containing_proteins-like_protein_(AHRD_V1_*---_B3G460_ADIVA)	8.07021	-1.04036	0.0364948	0.287155	0.521297	-0.128593	0.772099	-0.415748	0.358487	Solyc03g112750.2.1
hom|comp18456_c0_seq3	UDP-glucosyltransferase_family_1_protein_(AHRD_V1_***-_C6KI43_CITSI)	3.02072	0.237605	0.615029	1.38872	0.012394	0.225805	0.632486	-1.16292	0.0290492	Solyc12g088700.1.1
hom|comp18576_c0_seq1	cytochrome_P450	6.7963	-0.10356	0.758517	1.50615	0.000945402	1.34949	0.00201491	-0.156653	0.642929	Solyc04g083150.1.1
hom|comp18607_c0_seq1	Inter-alpha-trypsin_inhibitor_heavy_chain_H2_(AHRD_V1_*---_ITIH2_HUMAN)	3.63737	0.102405	0.641615	-1.52778	2.80567e-05	-0.685933	0.00908435	0.841845	0.00266756	Solyc04g076860.2.1
hom|comp18620_c0_seq1	Pto-like,_Serine/threonine_kinase_protein,_resistance_protein	7.52831	0.180419	0.610626	-1.17139	0.00648578	-0.502948	0.173283	0.668441	0.0797401	Solyc11g020230.1.1
hom|comp18624_c0_seq1	Homeobox-leucine_zipper_protein_(AHRD_V1_*-*-_Q39862_SOYBN)	7.27977	-0.0895068	0.605941	-2.03722	2.25053e-07	-1.29647	1.46382e-05	0.740752	0.00126852	Solyc01g090460.2.1
hom|comp18629_c0_seq1	NAC_domain_protein_IPR003441_(AHRD_V1_***-_B9HZY3_POPTR)	8.25023	0.509282	0.21655	1.32476	0.00630587	1.57558	0.00214792	0.250819	0.53079	Solyc07g063410.2.1
hom|comp18694_c0_seq1	F-box_family_protein_(AHRD_V1_***-_D7KQH0_ARALY)	4.95433	-0.488893	0.23813	0.777368	0.0737743	-0.347063	0.394174	-1.12443	0.0160387	Solyc11g011230.1.1
hom|comp18741_c0_seq1	Hydroxycinnamoyl_CoA_quinate_transferase_(AHRD_V1_**--_D6BK25_CYNSC)	4.08765	0.208367	0.738639	-0.82089	0.205972	0.661304	0.301548	1.48219	0.0344956	Solyc12g088170.1.1
hom|comp18780_c0_seq1	Receptor-like_protein_kinase_(AHRD_V1_***-_Q9FZP2_ARATH)	8.02761	0.228328	0.558243	0.0807499	0.834725	1.11563	0.0140903	1.03488	0.0203975	Solyc05g047550.2.1
hom|comp18786_c0_seq1	Syringolide-induced_protein_14-1-1_(Fragment)_(AHRD_V1_*-*-_Q06H38_ARAHY)	8.29891	-0.254352	0.477705	-1.29694	0.00361683	-0.713408	0.0650764	0.583531	0.121166	Solyc04g081960.1.1
hom|comp18823_c0_seq1	Lipid_transfer_protein_(AHRD_V1_***-_A5JUZ7_SESIN)	6.85801	0.246171	0.552976	0.880804	0.0524007	-0.267454	0.519854	-1.14826	0.0166189	Solyc03g034330.1.1
hom|comp18832_c0_seq1	Unknown_Protein_(AHRD_V1)	4.77724	-0.231371	0.367965	1.00391	0.00210762	0.864257	0.00539862	-0.139652	0.581931	Solyc11g013210.1.1
hom|comp18858_c0_seq1	LRR_receptor-like_serine/threonine-protein_kinase,_RLP	9.69175	0.203555	0.715949	0.0253981	0.963666	-1.7559	0.00885527	-1.7813	0.0081763	Solyc04g014400.2.1
hom|comp18885_c0_seq1|hom|comp18885_c0_seq2	Heat_stress_transcription_factor_A3_(AHRD_V1_*-*-_D1M7W9_SOLLC)	8.62935	-0.00144192	0.996606	-1.11691	0.00686805	-0.604976	0.0967981	0.511938	0.152182	Solyc07g055710.2.1
hom|comp18930_c0_seq1	Pentatricopeptide_repeat-containing_protein_(AHRD_V1_***-_D7LXU6_ARALY)	4.60502	-0.535286	0.196991	0.888334	0.0445005	-0.35938	0.375463	-1.24771	0.0090064	Solyc09g097840.1.1
hom|comp18980_c0_seq1	Indole-3-acetic_acid-amido_synthetase_GH3.8_(AHRD_V1_****_B6U4E2_MAIZE)	5.61661	0.56255	0.334897	3.85065	3.70198e-05	3.15073	0.000193545	-0.699912	0.236012	Solyc02g092820.2.1
hom|comp1900_c0_seq2	Proline-rich_protein_(AHRD_V1_**--_Q41125_PHAVU)	11.2509	-0.700964	0.424357	-1.45524	0.114182	-2.22028	0.0245548	-0.765049	0.384695	Solyc08g078870.1.1
hom|comp19003_c0_seq1	Multidrug_resistance_protein_mdtK_(AHRD_V1_**--_MDTK_YERP3)	4.36178	0.0561662	0.921277	-0.222369	0.696654	1.04671	0.0878455	1.26908	0.0446551	Solyc03g025190.2.1
hom|comp19019_c0_seq1	Phosphoribosylanthranilate_transferase_(Fragment)_(AHRD_V1_*---_Q43085_PEA)	2.26065	-1.23185	0.195856	-0.923863	0.323205	-2.10677	0.0390273	-1.18291	0.212765	Solyc01g006620.2.1
hom|comp19053_c0_seq1	Unknown_Protein_(AHRD_V1)	2.27651	1.95179	0.00625637	0.523521	0.378609	1.46018	0.0276534	0.936654	0.130059	Solyc07g017980.1.1
hom|comp19061_c0_seq1	BZIP_transcription_factor_family_protein_(AHRD_V1_****_D7LW03_ARALY)	3.72262	-0.359323	0.136619	-1.02362	0.000930247	-0.939014	0.0016944	0.084602	0.711398	Solyc07g053450.2.1
hom|comp19062_c0_seq1	CHP-rich_zinc_finger_protein-like_(AHRD_V1_**--_Q9FNE5_ARATH)	5.43745	-0.220015	0.635227	-1.08708	0.0359078	-0.838174	0.0915682	0.24891	0.592078	Solyc01g073820.2.1
hom|comp1908_c0_seq4|hom|comp1908_c0_seq1|hom|comp1908_c0_seq2|hom|comp1908_c0_seq3	Xyloglucan_endotransglucosylase/hydrolase_9_(AHRD_V1_****_C0IRG8_9ERIC)	8.47863	0.412474	0.570333	-1.78643	0.0289928	-1.7198	0.03414	0.0666292	0.926363	Solyc03g093080.2.1
hom|comp19084_c0_seq1	Receptor-like_protein_kinase_(AHRD_V1_****_Q9FLV4_ARATH)	5.03948	0.0244493	0.918885	1.22424	0.00036392	0.945481	0.00228839	-0.278763	0.260962	Solyc06g036470.1.1
hom|comp19099_c0_seq1	ATP_binding_/_serine-threonine_kinase_(AHRD_V1_****_C5DB71_VITVI)	3.42974	0.791273	0.0692881	0.77333	0.0748472	1.2997	0.00737872	0.526369	0.206111	Solyc07g041940.2.1
hom|comp19122_c0_seq1	Os04g0630700_protein_(Fragment)_(AHRD_V1_*-*-_Q0J9U7_ORYSJ)	2.83062	-0.60776	0.0490441	-1.81425	5.11742e-05	-1.38148	0.000453067	0.432773	0.142183	Solyc06g007370.1.1
hom|comp19170_c0_seq1	WRKY_transcription_factor-30_(AHRD_V1_****_B6VB04_CAPAN)	8.65898	0.203731	0.447703	-1.15593	0.00112677	-0.214617	0.424546	0.941316	0.00434231	Solyc08g082110.2.1
hom|comp19191_c0_seq1	Polyribonucleotide_nucleotidyltransferase_(AHRD_V1_***-_Q1PVN2_9BACT)	7.48021	-1.20156	0.0134595	-1.11983	0.0191113	-0.428524	0.311821	0.691306	0.116229	Solyc02g086600.2.1
hom|comp19204_c0_seq1	Plant-specific_domain_TIGR01615_family_protein_(AHRD_V1_***-_B6UDN7_MAIZE)	6.64498	0.113474	0.730009	-1.89167	0.000138006	-0.637397	0.0737769	1.25427	0.00276446	Solyc02g078160.2.1
hom|comp19224_c0_seq1|hom|comp19224_c0_seq2	NA	3.50813	0.385444	0.45548	0.823243	0.127954	-0.346385	0.501268	-1.16963	0.0399213	NA
hom|comp19257_c0_seq1	NA	6.14495	1.20498	0.0351304	0.418473	0.418358	0.719474	0.177126	0.301001	0.557353	NA
hom|comp19289_c0_seq1	F-box_protein_PP2-B1_(AHRD_V1_***-_PP2B1_ARATH)	6.88175	0.324211	0.338554	-1.70612	0.000334824	-1.10862	0.00623528	0.597501	0.0934133	Solyc01g100010.2.1
hom|comp19295_c0_seq1	Receptor_like_kinase,_RLK	7.87879	0.153647	0.655824	-1.5442	0.000915635	-1.15813	0.00596118	0.386069	0.275056	Solyc03g083470.2.1
hom|comp19324_c0_seq4|hom|comp19324_c0_seq6|hom|comp19324_c0_seq3	Targeting_protein_for_Xklp2_containing_protein_expressed_(AHRD_V1_*---_Q10Q22_ORYSJ)	1.92291	-0.694573	0.132119	-0.152736	0.726212	-1.10288	0.0261648	-0.950146	0.0486016	Solyc07g053790.1.1
hom|comp19342_c0_seq1|hom|comp19342_c0_seq2	Protein_TIFY_5A_(AHRD_V1_***-_TIF5A_ARATH)	3.76956	0.562485	0.121085	1.71979	0.000394811	2.03433	0.000104858	0.314539	0.366131	Solyc08g036660.2.1
hom|comp19355_c0_seq1	Transcription_factor_(AHRD_V1_*--*_Q9M4A8_MAIZE)	6.2959	0.0547478	0.847597	1.1239	0.00225131	1.18439	0.0015851	0.0604913	0.831871	Solyc05g050560.1.1
hom|comp19368_c0_seq1	Os11g0166800_protein_(Fragment)_(AHRD_V1_*---_Q0IUD4_ORYSJ)	3.25827	-0.038203	0.90544	-1.03459	0.00785203	-1.1482	0.00425931	-0.113607	0.724635	Solyc04g071520.2.1
hom|comp19377_c0_seq1	Hydrolase_alpha/beta_fold_family_protein_(AHRD_V1_***-_D7KX74_ARALY)	8.34272	-0.152149	0.644741	-1.05436	0.00792936	-0.626579	0.0783716	0.427782	0.210707	Solyc05g052750.2.1
hom|comp19396_c0_seq1	Plant-specific_domain_TIGR01615_family_protein_(AHRD_V1_*-*-_B6UDN7_MAIZE)	5.56442	-1.10275	0.00829312	-1.46316	0.00142092	-1.06597	0.00999291	0.397196	0.266208	Solyc11g012120.1.1
hom|comp19495_c0_seq1	Allene_oxide_synthase_(AHRD_V1_**-*_A0MAV5_SOYBN)	3.92224	-1.26782	0.163258	4.32947	0.000418548	4.97973	0.000140155	0.650256	0.458353	Solyc10g007960.1.1
hom|comp19518_c0_seq1|hom|comp19518_c0_seq2|hom|comp19518_c0_seq3|hom|comp19518_c0_seq4	BZIP_transcription_factor_(AHRD_V1_****_Q6IVC2_ORYSJ)	8.0196	0.139202	0.6399	-1.56522	0.000274827	-0.453473	0.146793	1.11174	0.00310496	Solyc05g009660.2.1
hom|comp19523_c0_seq1	Unknown_Protein_(AHRD_V1)	1.68097	0.535426	0.461029	-1.58488	0.0463192	-0.683862	0.350533	0.901014	0.225871	Solyc11g065520.1.1
hom|comp19548_c0_seq1|hom|comp19548_c0_seq2	Receptor-like_protein_kinase_At5g59670_(AHRD_V1_*-*-_RLK7_ARATH)	5.53203	-0.222457	0.480178	1.03324	0.00655935	0.800415	0.0245237	-0.232824	0.460492	Solyc05g010140.2.1
hom|comp19568_c0_seq1	NAC_domain_transcription_factor_(AHRD_V1_*-**_Q4U0D4_WHEAT)	8.28425	0.543428	0.14444	-1.13547	0.00778401	0.138978	0.69435	1.27445	0.00393646	Solyc07g063420.2.1
hom|comp19574_c0_seq1	Cytochrome_P450	8.79631	0.0561728	0.930603	3.42272	0.00026794	3.87204	9.99896e-05	0.449318	0.491263	Solyc09g066400.1.1
hom|comp1958_c0_seq3	NA	5.2803	-0.349183	0.350758	-0.684876	0.0835472	-1.04317	0.0149887	-0.358294	0.338882	NA
hom|comp19585_c0_seq1|hom|comp19585_c0_seq2	Sodium/hydrogen_exchanger_Na+_H+_antiporter_(AHRD_V1_**--_Q8IET0_PLAF7)	6.94006	-0.50773	0.180124	-1.01104	0.0165045	-0.723895	0.066797	0.287146	0.434307	Solyc04g018090.2.1
hom|comp19599_c0_seq1	cytochrome_P450	7.86081	-0.444187	0.379119	2.17692	0.0010825	1.86828	0.00302073	-0.308642	0.537	Solyc01g109150.2.1
hom|comp19629_c0_seq1	Trehalose-6-phosphate_phosphatase_(AHRD_V1_***-_D7KV74_ARALY)	6.07596	0.107467	0.727864	1.54008	0.000422045	1.38407	0.000925417	-0.156001	0.614678	Solyc04g072920.2.1
hom|comp19667_c0_seq1	VQ_motif_family_protein_(AHRD_V1_*-*-_B6SZE5_MAIZE)	6.08235	0.114278	0.737184	-0.607966	0.0958664	-1.00355	0.0124588	-0.395579	0.25959	Solyc06g060470.1.1
hom|comp19694_c0_seq1	Zinc_ion_binding_protein_(AHRD_V1_**-*_D7KGI2_ARALY)	2.40052	0.0736357	0.882092	1.35185	0.0187508	1.05337	0.0541851	-0.298476	0.551125	Solyc01g091000.2.1
hom|comp19752_c0_seq1	Auxin-induced_SAUR-like_protein_(AHRD_V1_***-_Q8S351_CAPAN)	7.24697	0.00105411	0.996455	-1.83497	1.1459e-05	-1.49377	6.74937e-05	0.341201	0.170746	Solyc04g052970.1.1
hom|comp19781_c0_seq1	Serine/threonine/tyrosine_kinase_(AHRD_V1_*-**_Q9AWA6_ARAHY)	2.57645	-0.696657	0.0354739	0.351454	0.249108	1.1251	0.00280152	0.773646	0.0223402	Solyc06g082190.2.1
hom|comp19805_c0_seq1|hom|comp19805_c0_seq2|hom|comp19805_c0_seq3|hom|comp19805_c0_seq4	CDT1a_protein_(AHRD_V1_***-_Q710F0_ARATH)	4.6038	-0.302096	0.353932	1.00068	0.00901526	0.663263	0.0583042	-0.33742	0.30302	Solyc06g008510.2.1
hom|comp19812_c0_seq1	Receptor_like_kinase,_RLK	1.94759	1.2458	0.117209	2.25624	0.0110251	1.4239	0.0784048	-0.832345	0.278978	Solyc06g006040.1.1
hom|comp19836_c0_seq1	LRR_receptor-like_serine/threonine-protein_kinase,_RLP	2.16148	0.203143	0.665536	0.422953	0.375482	1.59771	0.00556569	1.17476	0.0273306	Solyc07g055820.1.1
hom|comp19865_c0_seq1	Ulp1_protease_family_C-terminal_catalytic_domain_containing_protein_(AHRD_V1_*-*-_Q60D46_SOLDE)	3.95481	-0.158781	0.752753	0.545348	0.291869	-0.865274	0.107712	-1.41062	0.0162366	Solyc11g018830.1.1
hom|comp19883_c0_seq1	NA	1.57981	0.62614	0.399147	0.591633	0.424755	-1.64609	0.0428166	-2.23772	0.0102029	NA
hom|comp19902_c0_seq1	Sec14-like_(Fragment)_(AHRD_V1_**--_Q6R655_MELLI)	6.27649	-1.54417	0.00128502	-0.443087	0.235197	-0.171992	0.634692	0.271096	0.457688	Solyc03g118150.2.1
hom|comp19912_c0_seq1	Calcium-transporting_ATPase_1_(AHRD_V1_****_Q7XBH9_CERRI)	6.66237	0.434598	0.238221	-1.92162	0.000232007	-1.52933	0.0012606	0.392294	0.283982	Solyc09g082870.1.1
hom|comp19919_c0_seq1	Myb_family_transcription_factor_(Fragment)_(AHRD_V1_****_D7KSM0_ARALY)	5.66552	-0.481121	0.217902	-1.12222	0.0117402	-0.683207	0.0912385	0.439015	0.257919	Solyc10g052470.1.1
hom|comp19926_c0_seq1	Hexokinase_(AHRD_V1_***-_Q9FVD3_CITSI)	3.87392	-0.0376645	0.896637	1.04213	0.00408536	-0.858603	0.0123003	-1.90073	4.79023e-05	Solyc02g091830.2.1
hom|comp19930_c0_seq1	Salicylic_acid_carboxyl_methyltransferase_(AHRD_V1_****_C3VIX6_9ASTR)	9.71525	-0.0386435	0.963109	3.89972	0.000705436	4.3213	0.000326971	0.421586	0.616102	Solyc09g091550.2.1
hom|comp19945_c0_seq1	Glucan_endo-1_3-beta-glucosidase_(AHRD_V1_***-_B6U1F1_MAIZE)	4.53909	-0.151147	0.803114	2.00796	0.00660544	0.524424	0.395074	-1.48353	0.0304381	Solyc06g076170.2.1
hom|comp19970_c0_seq1	Hydroxy-methylglutaryl-coenzyme_A_reductase_(AHRD_V1_****_O48624_TOBAC)	7.46862	-0.91818	0.042884	1.36871	0.0060938	1.57627	0.00255199	0.207562	0.612313	Solyc03g032020.2.1
hom|comp19985_c0_seq1	Protein_serine/threonine_kinase_(AHRD_V1_***-_D3BP85_POLPA)	5.02495	0.448107	0.197125	0.960975	0.0140399	1.01929	0.0103068	0.0583174	0.86099	Solyc02g064980.1.1
hom|comp19989_c0_seq1	NA	5.37172	-1.06527	0.00777688	0.102343	0.757354	-0.109766	0.74046	-0.212109	0.525248	NA
hom|comp20029_c0_seq1	NA	3.8575	0.329372	0.221209	-1.08872	0.00148063	-0.29797	0.265236	0.790748	0.010493	NA
hom|comp2005_c0_seq1	Purine_permease_family_protein_(AHRD_V1_**-*_D7MCV2_ARALY)	9.29762	0.000727994	0.998696	-1.0596	0.0345778	-0.478486	0.296299	0.581118	0.210328	Solyc02g071090.2.1
hom|comp20067_c0_seq1	Unknown_Protein_(AHRD_V1)	8.88701	0.0459801	0.908224	-1.97681	0.000451319	-0.870083	0.0488584	1.10672	0.0171233	Solyc05g009650.2.1
hom|comp20075_c0_seq1	NA	4.10421	1.39864	0.0599417	1.53296	0.0423941	1.06775	0.136743	-0.46521	0.497314	NA
hom|comp2010_c0_seq1	Unknown_Protein_(AHRD_V1)	11.0415	-0.602045	0.230008	1.67144	0.00516881	1.69291	0.00478792	0.0214754	0.964553	Solyc04g074770.2.1
hom|comp2010_c0_seq1	Unknown_Protein_(AHRD_V1)	7.21928	-0.162149	0.568032	1.01851	0.00394545	0.9725	0.00522239	-0.0460056	0.870329	Solyc04g074770.2.1
hom|comp20134_c0_seq1	Unknown_Protein_(AHRD_V1)	9.19117	0.15489	0.761485	-1.38213	0.0190703	-0.722962	0.175705	0.659171	0.213522	Solyc02g090720.2.1
hom|comp20136_c0_seq1	Cytochrome_P450	2.59828	1.7201	0.000427516	0.500439	0.166829	-0.0332684	0.923077	-0.533707	0.142862	Solyc04g011940.1.1
hom|comp20137_c0_seq1|hom|comp20137_c0_seq2	CONSTANS-like_zinc_finger_protein_(AHRD_V1_**--_D0EP07_SOYBN)	5.01997	0.60431	0.145112	1.49127	0.00289126	1.59787	0.00183839	0.106606	0.786302	Solyc05g046040.1.1
hom|comp20165_c0_seq1	NA	2.37877	0.61681	0.272927	0.751369	0.187832	1.19164	0.0486308	0.44027	0.427054	NA
hom|comp20197_c0_seq1	Zinc_finger_protein_CONSTANS-LIKE_3_(AHRD_V1_*---_COL3_ARATH)	5.60802	0.561217	0.0163959	-1.09101	0.000219751	-0.490549	0.0306225	0.600458	0.0116	Solyc04g081020.2.1
hom|comp20259_c0_seq1	NA	4.32733	1.16293	0.0274838	0.232645	0.618005	1.11815	0.0326052	0.885507	0.078232	NA
hom|comp20334_c0_seq1	Cc-nbs-lrr,_resistance_protein	3.45651	-0.389083	0.236244	-1.02346	0.00768311	-0.529813	0.116772	0.493647	0.140821	Solyc02g037540.1.1
hom|comp20346_c0_seq1	Phosphatidylinositol-4-phosphate_5-kinase_family_protein_(AHRD_V1_***-_D7L735_ARALY)	2.13423	-1.34894	0.0198065	-1.32443	0.0216016	-0.789662	0.136645	0.534772	0.299029	Solyc01g096410.2.1
hom|comp20362_c0_seq1	F-box_protein_PP2-B1_(AHRD_V1_***-_PP2B1_ARATH)	8.64831	0.442205	0.166509	-1.79693	0.000113988	-0.687418	0.0426038	1.10951	0.00373709	Solyc01g091700.2.1
hom|comp20363_c0_seq1	Ethylene-responsive_transcription_factor_4_(AHRD_V1_*-*-_ERF78_ARATH)	6.76258	0.334334	0.424881	1.92564	0.00070092	2.10213	0.000364205	0.176489	0.669958	Solyc12g008350.1.1
hom|comp20370_c0_seq1	Unknown_Protein_(AHRD_V1)	7.79575	0.132535	0.646577	-1.9736	3.24782e-05	-0.219064	0.452645	1.75453	8.74426e-05	Solyc04g077620.1.1
hom|comp20394_c0_seq1	Myb-related_transcription_factor_(AHRD_V1_**-*_B5RHV2_MUSBA)	2.50967	0.874344	0.0237975	1.66507	0.000469212	1.45717	0.0012325	-0.207908	0.541853	Solyc05g055030.1.1
hom|comp20398_c0_seq2	Trehalose_6-phosphate_phosphatase_(AHRD_V1_***-_D4QAK5_TOBAC)	2.15345	-0.130819	0.858886	1.79853	0.0306923	1.03075	0.18079	-0.767777	0.309234	Solyc08g079060.2.1
hom|comp20403_c0_seq1	2-oxoglutarate-dependent_dioxygenase_(AHRD_V1_***-_B9GL06_POPTR)	1.88813	0.437652	0.563648	-1.68771	0.0436995	-1.85733	0.0293501	-0.169621	0.82165	Solyc06g067870.2.1
hom|comp20423_c0_seq1	Ubiquitin_carboxyl-terminal_hydrolase_(AHRD_V1_*-**_B9GFW8_POPTR)	6.89012	0.527622	0.0430751	0.49343	0.0556112	1.20809	0.000332542	0.714658	0.0104899	Solyc09g091930.2.1
hom|comp20438_c0_seq1	CM0216.240.nc_protein_(AHRD_V1_***-_B0BLH5_LOTJA)	8.31921	-0.0174659	0.966025	0.12524	0.760589	-1.06817	0.0231705	-1.19341	0.0134895	Solyc02g083120.1.1
hom|comp20494_c0_seq1	Ulp1_protease_family_C-terminal_catalytic_domain_containing_protein_(AHRD_V1_*-*-_Q60D46_SOLDE)	3.23034	-1.03304	0.0132197	0.053928	0.878838	-0.327028	0.365116	-0.380956	0.294895	Solyc01g059760.1.1
hom|comp2052_c0_seq1|hom|comp2052_c0_seq2	NA	8.39355	-0.394993	0.415596	1.26445	0.0213642	1.05008	0.0472408	-0.214369	0.654792	NA
hom|comp2052_c0_seq5	NA	4.53673	0.676667	0.208333	2.22851	0.00123126	1.57825	0.0104116	-0.650267	0.225265	NA
hom|comp2058_c0_seq1	O-methyltransferase_3_(AHRD_V1_***-_B0ZB57_HUMLU)	7.14686	0.375738	0.224083	0.33088	0.280415	-0.756442	0.0258639	-1.08732	0.0036921	Solyc10g008120.2.1
hom|comp20674_c0_seq1	Unknown_Protein_(AHRD_V1)	6.13973	0.00510868	0.987194	1.97037	7.7722e-05	1.64825	0.000324086	-0.322123	0.323672	Solyc03g116510.1.1
hom|comp2069_c0_seq1	Proline_dehydrogenase_(AHRD_V1_****_A1E289_ACTDE)	9.84285	0.131941	0.741122	-1.20044	0.0112334	-0.906705	0.0413986	0.293737	0.466868	Solyc02g089620.2.1
hom|comp20699_c0_seq1	Glycosyl_transferase_family_17_protein_(AHRD_V1_***-_D7LPH9_ARALY)	5.9483	0.208684	0.429243	-1.45745	0.000173075	-0.820694	0.00870835	0.636754	0.0304354	Solyc02g093430.2.1
hom|comp20701_c0_seq1	GTP_binding_protein_(AHRD_V1_**--_B6TE93_MAIZE)	4.50227	0.156619	0.451233	0.844302	0.00169443	1.14712	0.000175869	0.302822	0.160261	Solyc08g081680.1.1
hom|comp20711_c0_seq1	Decarboxylase_family_protein_(AHRD_V1_***-_B1ILJ6_CLOBK)	5.23057	-0.458757	0.0960441	1.19261	0.000723331	1.12225	0.00111733	-0.0703535	0.78417	Solyc08g006750.2.1
hom|comp20717_c0_seq1	Protein_BREVIS_RADIX_(AHRD_V1_***-_BRX_ARATH)	6.80578	0.174027	0.296362	-1.38298	4.73004e-06	-1.08408	4.04511e-05	0.298896	0.0874646	Solyc08g075920.2.1
hom|comp20726_c0_seq1	Arabidopsis_thaliana_genomic_DNA_chromosome_5_P1_clone_MOK16_(AHRD_V1_*-**_Q9LYX4_ARATH)	6.55395	-0.0280053	0.909848	1.13939	0.000774413	0.672131	0.0189514	-0.467258	0.0810066	Solyc09g007470.1.1
hom|comp20737_c0_seq1	NA	1.72916	-1.79158	0.0145973	-1.10786	0.0988705	-0.8835	0.177613	0.224365	0.720551	NA
hom|comp20783_c0_seq1	Unknown_Protein_(AHRD_V1)	2.07619	-1.05823	0.049232	-0.24113	0.621899	-1.11171	0.040589	-0.870578	0.0956805	Solyc07g041290.1.1
hom|comp20868_c0_seq1	1-aminocyclopropane-1-carboxylate_oxidase_(AHRD_V1_**--_ACCO_MUSAC)	7.83883	-0.0469746	0.919398	1.75178	0.00301587	1.24561	0.0201445	-0.506168	0.28936	Solyc01g105650.2.1
hom|comp20879_c0_seq1	Uncharacterized_membrane_protein_C24H6.13_(AHRD_V1_**--_YA7D_SCHPO)	3.33328	0.240264	0.235811	1.13844	0.000127902	1.41736	2.01883e-05	0.278916	0.173748	Solyc07g048110.2.1
hom|comp20890_c0_seq1	Ring_H2_finger_protein_(AHRD_V1_*-*-_D9ZHD8_HYPPE)	7.20672	-0.24061	0.555458	-0.210545	0.605159	-1.37495	0.00572955	-1.16441	0.0142645	Solyc09g075320.1.1
hom|comp20898_c0_seq1	Kinase_like_protein_(AHRD_V1_****_O23334_ARATH)	2.68088	1.09667	0.0106963	0.375639	0.310263	0.455775	0.223707	0.0801361	0.824309	Solyc03g121780.1.1
hom|comp20900_c0_seq1	Receptor-like_protein_kinase_At3g21340_(AHRD_V1_*-**_RLK6_ARATH)	6.82347	0.18516	0.49332	-1.30567	0.00050111	-0.938983	0.00468532	0.366686	0.18917	Solyc09g014720.1.1
hom|comp20905_c0_seq1	NA	6.98735	0.0717519	0.795154	-1.003	0.0038191	-0.0226235	0.934657	0.98038	0.00439391	NA
hom|comp20930_c0_seq1	Unknown_Protein_(AHRD_V1)	4.37793	-0.424926	0.163076	-1.1778	0.00185304	-0.487536	0.11469	0.69026	0.034312	Solyc02g068470.1.1
hom|comp2095_c0_seq1	Hydroxycinnamoyl_CoA_shikimate/quinate_hydroxycinnamoyltransferase-like_protein_(AHRD_V1_**-*_B9IFG0_POPTR)	3.03731	2.8727	0.00313526	2.14735	0.016274	2.67417	0.00487995	0.526819	0.496568	Solyc03g097500.2.1
hom|comp20958_c0_seq1	NA	5.28705	0.365702	0.491668	0.784478	0.15643	-0.381766	0.473313	-1.16624	0.0457464	NA
hom|comp20964_c0_seq1	Dehydrin_DHN1_(AHRD_V1_*-*-_DHN1_PEA)	6.17812	0.0400828	0.919674	1.6001	0.00197876	1.89571	0.000601237	0.295604	0.463137	Solyc02g084840.2.1
hom|comp20965_c0_seq1	NA	3.27978	-0.376065	0.404608	0.42148	0.352392	-0.618556	0.182636	-1.04004	0.0366123	NA
hom|comp21_c0_seq1	Kunitz_trypsin_inhibitor_(AHRD_V1_***-_Q4W188_POPTN)	5.77899	0.514953	0.68307	2.22816	0.0985414	-1.17886	0.358368	-3.40702	0.019142	Solyc03g098680.2.1
hom|comp21019_c0_seq1	CHP-rich_zinc_finger_protein-like_(AHRD_V1_**--_Q9LRV1_ARATH)	7.53466	0.372176	0.387427	-1.35114	0.00812663	-1.11933	0.0214025	0.23181	0.586019	Solyc01g073880.2.1
hom|comp21032_c0_seq1	NA	3.36978	0.319398	0.362713	1.06621	0.00959267	0.798615	0.0380268	-0.267599	0.442882	NA
hom|comp21062_c0_seq1	NA	1.97966	1.4044	0.00619079	1.13123	0.019504	0.893015	0.0532229	-0.238215	0.572479	NA
hom|comp21083_c0_seq1	Ribonuclease_T2_(AHRD_V1_***-_Q6A3R1_SOLLC)	5.75871	0.219641	0.553515	2.36441	5.61811e-05	1.86642	0.000375152	-0.497997	0.194412	Solyc05g007950.2.1
hom|comp21087_c0_seq1	Helicase-like_protein_(AHRD_V1_*-*-_Q383Z6_9TRYP)	3.23571	0.198594	0.556955	0.232673	0.492748	1.05093	0.00906972	0.818255	0.0309474	Solyc10g079510.1.1
hom|comp211_c0_seq1	Hydroxy-methylglutaryl-coenzyme_A_reductase_(AHRD_V1_****_O48624_TOBAC)	6.98804	0.612066	0.117869	0.489772	0.201095	1.0878	0.01231	0.598025	0.125543	Solyc02g082260.2.1
hom|comp21133_c0_seq2|hom|comp21133_c0_seq4	Expressed_protein_3&apos-partial_(Fragment)_(AHRD_V1_***-_Q75H88_ORYSJ)	7.1629	0.504253	0.191948	-1.04357	0.0157667	-0.382496	0.313594	0.661072	0.096295	Solyc09g065390.1.1
hom|comp21146_c0_seq1	Chromodomain_helicase_DNA_binding_protein_(AHRD_V1_*--*_Q16K27_AEDAE)	5.18602	-0.0116134	0.955402	0.649124	0.0092269	-0.366151	0.100345	-1.01527	0.000500884	Solyc09g031580.2.1
hom|comp21182_c0_seq1	NA	4.94029	-0.329369	0.433711	-1.33024	0.00793873	-0.518115	0.228241	0.812125	0.0717197	NA
hom|comp21186_c0_seq1	Nitrate_transporter_(AHRD_V1_****_Q852P5_TOBAC)	2.88088	1.2232	0.0567927	1.86859	0.00808192	0.814719	0.182506	-1.05387	0.0934284	Solyc08g007430.1.1
hom|comp21209_c0_seq1	Unknown_Protein_(AHRD_V1)	4.50271	-1.22807	0.00377767	-0.334919	0.332321	-0.0141075	0.966631	0.320811	0.352163	Solyc05g012810.1.1
hom|comp21214_c0_seq1	Late_embryogenesis_abundant_protein_(AHRD_V1_***-_Q2QKE8_CATRO)	4.18723	0.509775	0.242597	2.56474	8.894e-05	2.15397	0.000356285	-0.410779	0.340648	Solyc03g116390.2.1
hom|comp21243_c0_seq1	Unknown_Protein_(AHRD_V1)	8.30634	0.0304993	0.922577	-2.22594	2.44413e-05	-1.38781	0.0010379	0.83813	0.020599	Solyc01g057540.1.1
hom|comp21260_c0_seq1	NA	6.85308	-0.145929	0.460514	-1.14077	0.000123524	-0.566044	0.0136701	0.574725	0.0126362	NA
hom|comp21268_c0_seq1	Lipase-like_protein_(AHRD_V1_***-_Q8LF19_ARATH)	7.46643	-0.518262	0.239217	1.56405	0.00353175	1.47604	0.00503481	-0.0880142	0.836058	Solyc08g022240.1.1
hom|comp21340_c0_seq1	Unknown_Protein_(AHRD_V1)	1.68022	0.519241	0.533652	1.88876	0.0406688	1.5262	0.0870092	-0.362557	0.662244	Solyc03g097080.2.1
hom|comp21349_c0_seq1	Unknown_Protein_(AHRD_V1)	4.262	0.411537	0.375591	-1.45792	0.00806407	-1.61827	0.0043803	-0.160352	0.725455	Solyc05g050250.1.1
hom|comp21352_c0_seq1	UPF0497_membrane_protein_1_(AHRD_V1_***-_U4971_VITVI)	2.14023	0.482882	0.376675	-1.53836	0.0143988	-0.46721	0.39177	1.07115	0.0669565	Solyc06g074230.2.1
hom|comp21357_c0_seq1|hom|comp21357_c0_seq2	NA	2.2503	2.18925	0.0374702	0.39577	0.674551	1.00472	0.297743	0.608948	0.520754	NA
hom|comp21366_c0_seq1	Retrovirus-related_Pol_polyprotein_from_type-1_retrotransposable_element_R2_(Fragment)_(AHRD_V1_**--_PO21_NASVI)	5.169	0.885424	0.115325	1.1975	0.0417335	0.244907	0.643982	-0.952592	0.0931711	Solyc00g012310.1.1
hom|comp21369_c0_seq1	NA	2.04908	0.205484	0.810897	1.99205	0.0381575	0.267444	0.755724	-1.72461	0.0657822	NA
hom|comp2137_c0_seq1	Peroxidase_(AHRD_V1_****_Q50LG4_TOBAC)	7.58624	0.0518779	0.892381	1.45189	0.00294795	1.49591	0.0024309	0.0440227	0.908586	Solyc02g079510.2.1
hom|comp21379_c0_seq1	Homocysteine_s-methyltransferase_(AHRD_V1_****_B9HUS6_POPTR)	4.95923	-0.591285	0.104367	-0.74453	0.048125	-1.19239	0.00474517	-0.447865	0.206086	Solyc09g082460.2.1
hom|comp21404_c0_seq1	F1L3.5_(AHRD_V1_***-_Q9LNR9_ARATH)	6.09678	0.475486	0.169165	1.05587	0.00801184	0.962091	0.0132199	-0.0937826	0.776232	Solyc07g042100.2.1
hom|comp21408_c0_seq1	NA	5.39886	0.0503087	0.90246	1.06133	0.0239466	1.19243	0.0135978	0.131103	0.749979	NA
hom|comp21413_c0_seq1	Diacylglycerol_O-acyltransferase_(AHRD_V1_***-_A5UW30_ROSS1)	11.6455	-0.993693	0.435182	4.54447	0.00388733	4.09512	0.00721594	-0.449359	0.720881	Solyc01g095960.2.1
hom|comp21429_c0_seq1	Neuralized_(Fragment)_(AHRD_V1_*---_Q177Q7_AEDAE)	3.39264	-1.18099	0.0255042	-0.819408	0.0992459	-0.704743	0.14928	0.114664	0.804688	Solyc11g007910.1.1
hom|comp21469_c0_seq1	cytochrome_P450	5.87597	-0.297531	0.481048	1.85048	0.00101312	1.73388	0.00159207	-0.116594	0.780164	Solyc01g109150.2.1
hom|comp21494_c0_seq1	MADS-box_transcription_factor_2_(AHRD_V1_****_D1MFS7_HEVBR)	2.10341	-0.290239	0.529679	-0.548223	0.246722	-1.01542	0.0456295	-0.467196	0.319165	Solyc03g006830.2.1
hom|comp21537_c0_seq1	FAD-binding_domain-containing_protein_(AHRD_V1_**--_D7MFI0_ARALY)	5.13771	-0.494391	0.393526	2.54257	0.000962028	1.71558	0.0111822	-0.82699	0.166454	Solyc02g070130.1.1
hom|comp21574_c0_seq2	NA	0.859244	-1.975	0.0661325	-2.29189	0.0376738	-2.03338	0.0596767	0.258515	0.793032	NA
hom|comp21589_c0_seq1	Protein_Kinase_interacting_protein_(AHRD_V1_***-_B6TI58_MAIZE)	2.11121	-1.17083	0.223743	-1.05514	0.269619	-2.10102	0.0419972	-1.04588	0.273593	Solyc06g072290.2.1
hom|comp21601_c0_seq1	Hydroxycinnamoyl_CoA_shikimate/quinate_hydroxycinnamoyltransferase_(AHRD_V1_**-*_B2Z6Q6_POPTR)	4.16134	0.944635	0.0451883	1.09964	0.0237061	0.288596	0.501297	-0.811043	0.0780158	Solyc07g005760.2.1
hom|comp21613_c0_seq1	Hydroxycinnamoyl_CoA_shikimate/quinate_hydroxycinnamoyltransferase-like_protein_(Fragment)_(AHRD_V1_**--_B9GF60_POPTR)	4.61835	-0.660861	0.350103	2.14472	0.0096364	2.4418	0.00456702	0.297082	0.66895	Solyc11g066640.1.1
hom|comp21615_c0_seq1	Unknown_Protein_(AHRD_V1)	5.37033	0.301399	0.29918	0.39197	0.184734	1.09717	0.00250166	0.705203	0.0280277	Solyc12g017960.1.1
hom|comp21652_c0_seq1	NA	4.12421	-0.377422	0.188892	-1.93296	2.62349e-05	-0.59453	0.0503999	1.33843	0.000513945	NA
hom|comp21654_c0_seq1	NA	5.5472	-0.258731	0.356059	-1.8848	3.21787e-05	0.013118	0.961854	1.89792	3.03166e-05	NA
hom|comp21662_c0_seq1|hom|comp21662_c0_seq2	Transcription_factor_E2F_(AHRD_V1_****_B9GQW1_POPTR)	6.03315	1.10332	0.00323925	1.14666	0.0025305	0.574669	0.0738318	-0.571994	0.0749864	Solyc04g081350.2.1
hom|comp21675_c0_seq1	Ethylene_responsive_transcription_factor_2b_(AHRD_V1_*-*-_C0J9I6_9ROSA)	1.577	-1.31389	0.0442797	-1.63024	0.0170749	-1.3406	0.0408779	0.289637	0.623856	Solyc02g090790.1.1
hom|comp21718_c0_seq1	Pectate_lyase_1-27_(AHRD_V1_****_B9TU35_9ROSI)	2.85414	-1.32092	0.0235097	-0.8456	0.118729	-0.1748	0.73189	0.6708	0.205809	Solyc09g061890.2.1
hom|comp21734_c0_seq1	Serine/threonine_kinase_receptor_(AHRD_V1_****_Q7DMS5_BRANA)	6.15388	-0.389864	0.35674	1.06138	0.0248984	-0.221747	0.594792	-1.28313	0.00965558	Solyc03g006770.2.1
hom|comp21792_c0_seq1	Universal_stress_protein_(Usp)_(AHRD_V1_**--_A2Q2X4_MEDTR)	5.95752	-0.0766878	0.795116	0.337933	0.266859	1.13638	0.00263652	0.798445	0.0192953	Solyc07g053200.2.1
hom|comp21828_c0_seq1|hom|comp21828_c0_seq2	Cytochrome_P450	6.47896	-0.16147	0.378839	-1.02582	0.000151681	-0.8311	0.000759306	0.194724	0.292731	Solyc12g006860.1.1
hom|comp21848_c0_seq1	Pentatricopeptide_repeat-containing_protein_(AHRD_V1_***-_D7LLV1_ARALY)	2.1856	0.391052	0.359243	0.913658	0.0482864	-0.37653	0.376636	-1.29019	0.00981374	Solyc02g021280.1.1
hom|comp21920_c0_seq1	Non-specific_lipid-transfer_protein_(AHRD_V1_***-_Q5MJA5_CAPAN)	3.5999	2.43283	0.00414674	0.785521	0.262177	1.31137	0.0751576	0.525846	0.444962	Solyc06g054060.1.1
hom|comp22006_c0_seq1	Unknown_Protein_(AHRD_V1)	3.18033	0.0690497	0.798558	-1.00461	0.00331193	-0.603135	0.0447003	0.40147	0.158141	Solyc09g005880.1.1
hom|comp22070_c0_seq1	Polyphosphoinositide_phosphatase_(AHRD_V1_***-_C0S4L1_PARBP)	3.82216	-0.230829	0.488619	1.0274	0.00931852	-0.436187	0.203892	-1.46359	0.00100229	Solyc12g049540.1.1
hom|comp22083_c0_seq1	UDP-glucuronosyltransferase_1-6_(AHRD_V1_*-*-_UD16_HUMAN)	3.89303	-0.178508	0.508951	-1.4039	0.000290289	-0.533906	0.0673252	0.869995	0.00736173	Solyc03g071850.1.1
hom|comp22107_c0_seq1|hom|comp22107_c0_seq2	Ethylene-responsive_transcription_factor_2_(AHRD_V1_****_B6SSU7_MAIZE)	4.36193	0.0496111	0.84389	1.15736	0.000786412	1.21994	0.000534467	0.0625715	0.803965	Solyc09g066360.1.1
hom|comp22138_c0_seq1	Cytochrome_P450	1.92343	-0.211321	0.768758	0.98553	0.188854	1.7412	0.0317131	0.755669	0.305149	Solyc02g092250.2.1
hom|comp22186_c0_seq1	Plant-specific_domain_TIGR01568_family_protein_(AHRD_V1_*---_B6SHS0_MAIZE)	5.1425	0.324807	0.318944	1.99312	6.95033e-05	2.01154	6.43681e-05	0.018422	0.953759	Solyc04g080210.1.1
hom|comp22204_c0_seq1	Zinc_finger_and_SCAN_domain_containing_29_(Predicted)_(AHRD_V1_*---_A9X1B1_PAPAN)	3.75231	0.291713	0.439437	1.01512	0.0184988	0.787376	0.0545425	-0.227743	0.543736	Solyc09g005560.2.1
hom|comp22231_c0_seq1	Receptor_like_kinase,_RLK	2.83357	-1.19599	0.0386106	0.615497	0.249387	0.17321	0.738005	-0.442287	0.400276	Solyc06g050560.2.1
hom|comp22262_c0_seq1	Laccase_1a_(AHRD_V1_***-_B9IG56_POPTR)	3.22971	0.218157	0.713661	1.36965	0.0389214	-0.085108	0.885839	-1.45476	0.030204	Solyc05g050540.2.1
hom|comp22303_c0_seq2|hom|comp22303_c0_seq1	Diacylglycerol_O-acyltransferase_(AHRD_V1_***-_Q124V7_POLSJ)	2.82049	-1.34619	0.0323465	0.283464	0.613182	-0.365445	0.516356	-0.648909	0.259634	Solyc10g009430.2.1
hom|comp22307_c0_seq2|hom|comp22307_c0_seq1	Retrovirus-related_Pol_polyprotein_from_type-1_retrotransposable_element_R2_(Fragment)_(AHRD_V1_**--_PO21_NASVI)	4.06222	-0.145534	0.586141	1.16191	0.00111295	0.0158097	0.952483	-1.1461	0.00122494	Solyc00g012310.1.1
hom|comp22312_c0_seq1	Copper_chaperone_(AHRD_V1_*---_D3GC04_9ROSI)	5.55043	-0.215998	0.602155	-0.418637	0.321225	-1.06268	0.0241078	-0.644047	0.139234	Solyc01g105000.2.1
hom|comp22315_c0_seq1	Pectate_lyase_1-27_(AHRD_V1_****_B9TU35_9ROSI)	2.66197	-0.42362	0.297349	-1.04861	0.0212839	-0.887249	0.0437874	0.16136	0.684366	Solyc06g083580.2.1
hom|comp22324_c0_seq1	Cathepsin_B_(AHRD_V1_***-_Q1HER6_NICBE)	3.82239	0.344865	0.354305	1.23354	0.00585241	1.68532	0.00075111	0.451783	0.231885	Solyc02g069110.2.1
hom|comp22330_c0_seq1	SLG-Sc_and_SLA-Sc_genes_and_Melmoth_retrotransposon_sequence_(AHRD_V1_**--_O23741_BRAOL)	3.10263	1.01336	0.0142291	1.04581	0.0120903	1.1184	0.00841245	0.0725938	0.836706	Solyc02g036400.1.1
hom|comp22344_c0_seq1	NA	3.74066	-0.340117	0.200664	-1.05917	0.00159493	-0.318026	0.229145	0.741145	0.0135158	NA
hom|comp22389_c0_seq1	ABC_transporter_G_family_member_11_(AHRD_V1_***-_AB11G_ARATH)	8.44194	-0.803465	0.18141	2.73735	0.000602713	2.26655	0.00225205	-0.470807	0.419871	Solyc11g009100.1.1
hom|comp2240_c0_seq1	Lipid_transfer_protein_(AHRD_V1_***-_A5JUZ7_SESIN)	7.0457	-0.220121	0.631745	1.08587	0.0346149	0.804606	0.100534	-0.281263	0.541757	Solyc06g069070.1.1
hom|comp22401_c0_seq1	NA	1.48084	-0.44053	0.459664	1.50068	0.0253458	0.277695	0.638343	-1.22298	0.0582086	NA
hom|comp22459_c0_seq1	Unknown_Protein_(AHRD_V1)	6.07734	0.140901	0.533806	-1.07376	0.00058449	-0.749782	0.00630719	0.323977	0.168933	Solyc08g062180.1.1
hom|comp22468_c0_seq1	NA	3.31441	-0.794981	0.092672	-1.13113	0.0243873	-0.954163	0.0496389	0.17697	0.688132	NA
hom|comp22480_c0_seq1	Cytokinin_oxidase/dehydrogenase_2_(AHRD_V1_***-_C0LPA7_SOLTU)	6.00626	-0.186953	0.747609	1.83328	0.0086353	1.53938	0.0211436	-0.293902	0.61431	Solyc12g008900.1.1
hom|comp22501_c0_seq1	Ethylene-responsive_transcription_factor_9_(AHRD_V1_*-*-_ERF80_ARATH)	2.80141	0.374185	0.145867	-1.04621	0.00127352	-1.12253	0.000772877	-0.0763139	0.754591	Solyc11g012980.1.1
hom|comp22511_c0_seq1	Essential_meiotic_endonuclease_1B_(AHRD_V1_*-*-_C5H8J1_ARATH)	4.85184	-0.123883	0.649004	-1.1958	0.00104902	0.11307	0.677566	1.30887	0.00054499	Solyc04g051490.2.1
hom|comp22512_c0_seq1	Beta-galactosidase_(AHRD_V1_***-_B9GU11_POPTR)	2.89738	-0.138318	0.649417	-1.1416	0.00303106	-0.613095	0.0641572	0.528504	0.103287	Solyc11g018500.1.1
hom|comp22514_c0_seq1	B3_domain-containing_protein_At3g19184_(AHRD_V1_*-*-_Y3918_ARATH)	4.58517	0.373334	0.32516	1.15695	0.00922606	0.508669	0.188765	-0.648286	0.102323	Solyc01g108120.2.1
hom|comp22531_c0_seq1	NA	3.94475	0.410181	0.244861	1.37253	0.00196884	0.720038	0.0550264	-0.652492	0.0774988	NA
hom|comp22594_c0_seq1	Phosphoribosylanthranilate_transferase_(Fragment)_(AHRD_V1_*---_Q43085_PEA)	3.5237	-1.01264	0.0263303	0.64757	0.127368	-0.258627	0.522085	-0.906197	0.0421318	Solyc01g086720.2.1
hom|comp22613_c0_seq1	NA	3.04157	0.487974	0.144399	-0.376727	0.249741	0.709822	0.0438268	1.08655	0.00538516	NA
hom|comp22631_c0_seq1	NA	8.18501	0.148172	0.469817	-1.32661	4.79126e-05	-0.373672	0.0870723	0.95294	0.000659315	NA
hom|comp22646_c0_seq1	Unknown_Protein_(AHRD_V1)	4.87869	0.0196697	0.941387	-1.40548	0.00028958	-0.615893	0.0395531	0.789583	0.0125372	Solyc03g113480.1.1
hom|comp22651_c0_seq1	Kunitz_trypsin_inhibitor_(AHRD_V1_***-_Q4W188_POPTN)	4.39468	-0.953338	0.0554423	1.17441	0.0234214	0.918093	0.0634781	-0.25632	0.573674	Solyc03g098680.2.1
hom|comp22685_c0_seq1	Major_allergen_Mal_d_1_(AHRD_V1_***-_Q84LA7_MALDO)	8.74331	-1.40633	0.0201167	0.00726501	0.988934	-0.0227913	0.965297	-0.0300563	0.954247	Solyc05g054380.1.1
hom|comp2269_c0_seq1	Wound_induced_protein_(AHRD_V1_***-_B6U0P9_MAIZE)	2.19414	0.725187	0.224802	1.50862	0.0224298	0.336934	0.561339	-1.17169	0.0628511	Solyc07g054750.1.1
hom|comp22735_c0_seq1	NA	2.16731	0.315237	0.64584	1.54832	0.0419316	0.0684211	0.920139	-1.4799	0.0499894	NA
hom|comp22748_c0_seq1	Unknown_Protein_(AHRD_V1)	3.44559	-0.119759	0.735496	-1.14409	0.00760213	-0.727213	0.0607211	0.416876	0.254115	Solyc06g073040.1.1
hom|comp22837_c0_seq1	NA	4.10984	-1.18755	0.0404792	-0.57349	0.283175	1.23441	0.0345218	1.8079	0.00493957	NA
hom|comp22839_c0_seq1	NA	2.49605	-0.26751	0.791765	0.537725	0.597589	-1.68612	0.11781	-2.22384	0.0474629	NA
hom|comp22868_c0_seq1	NA	8.56547	0.264399	0.290457	-1.14211	0.000670927	-0.527467	0.0498557	0.614642	0.026496	NA
hom|comp22873_c0_seq1	Cytochrome_P450	6.58358	-0.463708	0.282885	0.973133	0.0382443	-0.144526	0.731023	-1.11766	0.020779	Solyc08g080430.1.1
hom|comp22875_c0_seq1	Senescence-inducible_chloroplast_stay-green_protein_(AHRD_V1_**--_A7VLV1_PEA)	8.25665	-1.24636	0.159939	2.73197	0.00752632	2.99877	0.00435132	0.2668	0.752116	Solyc12g056480.1.1
hom|comp22909_c0_seq1	NA	3.62249	-0.250582	0.443551	0.0813114	0.801044	1.01914	0.0086396	0.937831	0.013472	NA
hom|comp22930_c0_seq1|hom|comp22930_c0_seq2	Unknown_Protein_(AHRD_V1)	5.24209	-1.21627	0.00956398	-0.483264	0.234195	-0.512666	0.2089	-0.0294027	0.940161	Solyc07g065410.1.1
hom|comp22956_c0_seq2	NA	3.32976	0.199039	0.603479	-0.492638	0.213625	0.74384	0.0725103	1.23648	0.00744101	NA
hom|comp22970_c0_seq1	NA	2.92608	-1.24538	0.000136925	-0.825285	0.00275718	-0.650328	0.01119	0.174957	0.424689	NA
hom|comp22997_c0_seq1	ABC_transporter_G_family_member_15_(AHRD_V1_****_AB15G_ARATH)	3.08118	-0.11482	0.840531	0.828104	0.166859	-0.85043	0.156746	-1.67853	0.0127009	Solyc11g065360.1.1
hom|comp23001_c0_seq1	NAC_domain_transcription_factor_(AHRD_V1_****_Q5DM36_WHEAT)	8.99207	-0.0350123	0.947408	-1.94513	0.0036318	-1.34374	0.0263787	0.601395	0.272036	Solyc05g007770.2.1
hom|comp23024_c0_seq1	NA	5.37318	0.715995	0.22155	1.45942	0.0237992	1.95167	0.00512924	0.492245	0.391337	NA
hom|comp23039_c0_seq1	Subtilisin-like_protease_(AHRD_V1_**--_O82777_SOLLC)	8.32104	-0.434371	0.182059	1.63805	0.000282945	1.78092	0.000146141	0.142867	0.647524	Solyc10g084320.1.1
hom|comp23040_c0_seq1	NA	3.58395	-0.12036	0.724492	-1.29473	0.00287253	-0.102516	0.76382	1.19221	0.00479701	NA
hom|comp23051_c0_seq1	Unknown_Protein_(AHRD_V1)	3.48825	-1.16357	0.00703375	0.385086	0.291332	-0.257458	0.473661	-0.642545	0.0924478	Solyc03g007060.2.1
hom|comp23072_c0_seq2	Lipase-like_protein_(AHRD_V1_***-_Q949E1_ORYSA)	5.20926	0.653717	0.318593	3.73368	0.000124578	3.54546	0.000188655	-0.188218	0.768785	Solyc06g060870.1.1
hom|comp23077_c0_seq1	Dehydrin_(AHRD_V1_*-*-_Q1A4H3_COFCA)	5.07835	0.0447585	0.873479	1.74515	7.54238e-05	1.14246	0.00185071	-0.602691	0.05208	Solyc04g082200.2.1
hom|comp23078_c0_seq1	Agamous-like_MADS-box_protein_AGL62_(AHRD_V1_*-*-_AGL62_ARATH)	3.54887	-0.126063	0.609908	-1.17775	0.000575917	-0.586347	0.0339651	0.591402	0.0327518	Solyc10g012200.1.1
hom|comp23088_c0_seq1	Cytochrome_P450	3.45437	-0.478124	0.00571751	-0.802208	0.000151203	-1.09128	1.11087e-05	-0.289071	0.0608652	Solyc12g006860.1.1
hom|comp23107_c0_seq1	Ankyrin_repeat_domain-containing_protein_28_(AHRD_V1_*---_A8NAH8_COPC7)	0.667457	3.01913	0.00151555	1.01465	0.179138	0.969271	0.197663	-0.045382	0.949797	Solyc09g098060.2.1
hom|comp23158_c0_seq1	Oxidoreductase_2OG-Fe_oxygenase_family_protein_(AHRD_V1_*---_B6ST02_MAIZE)	4.89852	-0.377901	0.434862	0.925401	0.0740311	-0.289303	0.547408	-1.2147	0.0255571	Solyc02g062180.2.1
hom|comp23160_c0_seq1	UDP-glucosyltransferase_family_1_protein_(AHRD_V1_**-*_C6KI45_CITSI)	2.43661	0.405666	0.446891	-0.653634	0.230719	0.676048	0.216235	1.32968	0.0264456	Solyc05g052870.2.1
hom|comp23179_c0_seq1	Receptor-like_protein_kinase_At3g21340_(AHRD_V1_*-**_RLK6_ARATH)	4.09452	0.143054	0.697048	-1.45487	0.00215719	-1.04645	0.0147777	0.408421	0.279008	Solyc09g014720.1.1
hom|comp2318_c0_seq1	Wound-responsive_protein-related_(AHRD_V1_***-_A8IXM2_BRACM)	13.122	0.164916	0.36056	-1.0233	0.000133121	-0.494346	0.0163928	0.528952	0.0115929	Solyc07g054730.1.1
hom|comp23276_c0_seq1	NA	1.78385	-0.367586	0.5955	-1.52825	0.0454747	0.216635	0.753258	1.74489	0.0260795	NA
hom|comp23287_c0_seq1	D-mannose_binding_lectin_family_protein_expressed_(AHRD_V1_**--_Q2RAY8_ORYSJ)	6.60203	0.0355899	0.933544	-1.14872	0.0198623	-0.555729	0.211078	0.592995	0.184331	Solyc01g014560.2.1
hom|comp23291_c0_seq1	NA	1.30225	-1.27964	0.202885	-1.75613	0.0908184	-2.1753	0.0428127	-0.419164	0.665067	NA
hom|comp23369_c0_seq1	1-aminocyclopropane-1-_carboxylate_synthase_(AHRD_V1_****_O65209_NICGU)	8.1268	-1.25051	0.0222218	0.750462	0.136484	1.02241	0.0517602	0.271952	0.57074	Solyc01g095080.2.1
hom|comp23460_c0_seq1	NA	3.49416	0.605503	0.260136	1.19465	0.0400326	0.627862	0.244044	-0.566793	0.28998	NA
hom|comp23492_c0_seq1	Glucosyltransferase-5_(AHRD_V1_*-**_Q8S9A4_PHAAN)	6.23373	-0.918946	0.117938	2.26759	0.00171906	2.13035	0.00259847	-0.137244	0.803757	Solyc10g079320.1.1
hom|comp23495_c0_seq1	Telomere_repeat-binding_protein_4_(AHRD_V1_*-*-_TRP4_ARATH)	4.6492	-0.558343	0.126449	0.775805	0.0428721	-0.263099	0.450712	-1.0389	0.0110785	Solyc11g069850.1.1
hom|comp23524_c0_seq1	NA	7.30871	-0.505277	0.191955	0.71287	0.0764126	-0.314443	0.404491	-1.02731	0.0172154	NA
hom|comp23534_c0_seq1	Gag_polyprotein_(AHRD_V1_*-*-_GAG_FIVPE)	3.71309	-0.301914	0.477153	-0.776903	0.0862168	0.426386	0.321378	1.20329	0.0144829	Solyc00g075030.2.1
hom|comp23535_c0_seq1	Seed_maturation_protein_LEA_4_(AHRD_V1_*-*-_Q9FNW7_GLYTO)	3.966	0.0732432	0.852529	2.87304	1.91098e-05	2.80737	2.33736e-05	-0.0656715	0.867603	Solyc10g078780.1.1
hom|comp23547_c0_seq1	Unknown_Protein_(AHRD_V1)	5.5325	-0.326263	0.333603	-1.50013	0.000843421	-1.54769	0.000672553	-0.0475604	0.88526	Solyc08g078840.2.1
hom|comp23639_c0_seq1	Unknown_Protein_(AHRD_V1)	4.60847	-0.0410793	0.868974	0.65348	0.0223258	-0.354933	0.173997	-1.00841	0.00189702	Solyc07g041400.2.1
hom|comp23641_c0_seq1	NA	2.62258	0.750399	0.0857558	-1.92852	0.000601098	-0.254784	0.532611	1.67373	0.00164068	NA
hom|comp23642_c0_seq1	RLK,_Receptor_like_protein,_putative_resistance_protein_with_an_antifungal_domain	5.83425	-0.0383105	0.932751	-1.10196	0.0317209	-1.01337	0.044737	0.0885914	0.845408	Solyc02g080070.2.1
hom|comp23686_c0_seq1	Pectinesterase_family_protein_(AHRD_V1_****_D7LBW7_ARALY)	2.18482	0.828186	0.077777	1.70689	0.00227018	0.50863	0.255677	-1.19826	0.0173347	Solyc01g109740.2.1
hom|comp237_c0_seq1	NA	11.8093	-0.569188	0.423606	2.6034	0.00330417	0.801102	0.267388	-1.8023	0.024404	NA
hom|comp23702_c0_seq1	Ethylene-responsive_transcription_factor_4_(AHRD_V1_*-*-_B6T615_MAIZE)	4.17463	0.0669116	0.817105	-1.11749	0.00257881	-0.602216	0.0579468	0.515274	0.097016	Solyc01g095500.2.1
hom|comp23729_c0_seq1	Ankyrin_repeat_protein_(AHRD_V1_**--_B1Q4U3_9ROSI)	4.1692	-0.0741406	0.859594	-1.17132	0.0164923	-0.42093	0.326842	0.750392	0.095658	Solyc01g088810.2.1
hom|comp23738_c0_seq1	U6_snRNA-associated_Sm-like_protein_LSm1_(AHRD_V1_*-*-_C1C4Y5_RANCA)	5.52324	-0.509602	0.0611989	0.988354	0.00213318	-0.372727	0.154349	-1.36108	0.000207625	Solyc06g062980.2.1
hom|comp23783_c0_seq1	NA	3.74658	0.00592735	0.989274	1.15179	0.0228785	0.521622	0.252753	-0.630165	0.173202	NA
hom|comp23811_c0_seq1	NA	6.0757	-0.273994	0.741009	2.1492	0.0233857	1.31462	0.133672	-0.83458	0.324795	NA
hom|comp23815_c0_seq1	Rop_guanine_nucleotide_exchange_factor_2_(AHRD_V1_**-*_ROGF2_ARATH)	3.63354	-0.128857	0.609734	-1.02451	0.00179536	-0.200919	0.430377	0.823592	0.00699582	Solyc01g094610.2.1
hom|comp23907_c0_seq1	NA	3.55129	-0.366699	0.229354	-1.02977	0.00478257	-0.605603	0.0603651	0.424165	0.169355	NA
hom|comp23926_c0_seq1	NA	2.84839	0.610146	0.0643224	0.657941	0.0488182	1.43211	0.000619947	0.774167	0.0247333	NA
hom|comp23926_c0_seq2	NA	5.3224	0.131143	0.716893	1.28921	0.00422257	1.39359	0.00258504	0.104383	0.772601	NA
hom|comp240_c0_seq1	PVR3-like_protein_(AHRD_V1_***-_B6TVY8_MAIZE)	1.91666	-1.30826	0.036196	0.12729	0.819159	-1.12639	0.064129	-1.25368	0.0430215	Solyc01g109390.2.1
hom|comp24012_c0_seq1	NA	3.19412	-1.65684	0.00794457	0.482441	0.360091	-0.420479	0.422737	-0.90292	0.102584	NA
hom|comp24061_c0_seq1|hom|comp24061_c0_seq2	Cc-nbs-lrr,_resistance_protein	6.9518	-0.229911	0.43945	-1.12841	0.00264232	-0.680429	0.0381229	0.447979	0.147481	Solyc09g018220.1.1
hom|comp24066_c0_seq1	BZIP_transcription_factor_family_protein_(AHRD_V1_**--_D7LSY0_ARALY)	3.42378	-0.371613	0.494431	0.961078	0.0962004	1.3679	0.0257508	0.406825	0.455494	Solyc03g043900.1.1
hom|comp24079_c0_seq1	Os10g0422600_protein_(Fragment)_(AHRD_V1_*---_Q0IXM0_ORYSJ)	6.15697	-0.143567	0.797143	2.55697	0.000802211	2.36866	0.00137663	-0.188313	0.736304	Solyc03g123460.2.1
hom|comp24118_c0_seq1	Linalool_synthase_(AHRD_V1_****_D4N3A0_9ERIC)	4.06422	-0.274985	0.661018	1.40859	0.0428288	0.984386	0.13648	-0.424206	0.501601	Solyc10g005390.2.1
hom|comp2414_c0_seq1	Pectinesterase_(AHRD_V1_***-_C0PST8_PICSI)	12.0644	0.222642	0.578589	-1.31957	0.00659656	-1.61411	0.00187656	-0.294538	0.465046	Solyc03g083730.1.1
hom|comp24172_c0_seq1	Endo-1_3-beta-glucanase_(AHRD_V1_***-_C5FLR9_NANOT)	4.43945	-1.03645	0.0237421	-0.107325	0.788824	-0.0997071	0.803447	0.00761838	0.984804	Solyc02g089730.1.1
hom|comp24187_c0_seq2	NA	2.25851	0.982877	0.0070094	1.33499	0.000979764	0.917121	0.0102967	-0.417868	0.182531	NA
hom|comp24204_c0_seq1	Formin_3_(AHRD_V1_*-*-_D0QAN4_ARATH)	3.52198	-0.864708	0.0349647	-1.08427	0.012038	-0.788918	0.0503841	0.295352	0.425314	Solyc03g113710.2.1
hom|comp24217_c0_seq1	Beta-ocimene_synthase_(AHRD_V1_****_B1P189_PHALU)	5.06068	0.0803743	0.907865	1.92155	0.0173636	2.07827	0.0116496	0.156724	0.821627	Solyc03g007730.1.1
hom|comp24243_c0_seq1	Nodulin-like_protein_(AHRD_V1_***-_Q9FGG3_ARATH)	2.70002	-0.51732	0.0552964	-1.229	0.000413471	-1.29674	0.000273991	-0.0677306	0.782641	Solyc04g071430.1.1
hom|comp24287_c0_seq1	Regulatory_protein_(AHRD_V1_**--_B6TR81_MAIZE)	4.34746	-0.375061	0.271904	2.45208	1.67199e-05	2.33362	2.57417e-05	-0.118455	0.721225	Solyc03g094110.2.1
hom|comp24306_c0_seq1	CONSTANS-like_zinc_finger_protein_(AHRD_V1_*-*-_D0EP07_SOYBN)	8.62596	0.118968	0.639896	-1.13656	0.000926542	-0.831064	0.00697015	0.305499	0.243464	Solyc07g053140.2.1
hom|comp24364_c0_seq1	NA	2.20414	-1.17418	0.0105332	0.825098	0.0522501	-0.412716	0.297108	-1.23781	0.00788198	NA
hom|comp24406_c0_seq1	Unknown_Protein_(AHRD_V1)	4.72752	0.107263	0.689773	1.05146	0.00232834	1.08079	0.00194094	0.0293287	0.912762	Solyc10g080380.1.1
hom|comp24409_c0_seq1	ATP_binding_/_serine-threonine_kinase_(AHRD_V1_****_C5DB71_VITVI)	6.04474	-0.101863	0.803959	0.651388	0.133762	1.03743	0.0263692	0.386042	0.35662	Solyc05g025820.2.1
hom|comp24493_c0_seq1	NA	6.13555	-0.107464	0.713795	-1.05187	0.00404177	-0.518462	0.098306	0.533404	0.0901744	NA
hom|comp24501_c0_seq1	Calmodulin_binding_protein_(AHRD_V1_**-*_B6STZ4_MAIZE)	6.5796	1.00256	0.0598269	1.54669	0.00829024	1.35786	0.0164575	-0.188838	0.698287	Solyc08g080470.2.1
hom|comp24545_c0_seq1	NA	0.735475	2.90343	0.0025905	0.0198894	0.978877	0.225884	0.764175	0.205994	0.784321	NA
hom|comp2456_c0_seq1	CCR4-NOT_transcription_complex_subunit_7_(AHRD_V1_***-_B4FG48_MAIZE)	10.7863	0.0185446	0.954863	-1.15062	0.00471688	-0.419493	0.218251	0.731124	0.0447989	Solyc06g074030.1.1
hom|comp24611_c0_seq1	NA	4.68626	0.305535	0.487106	-1.17838	0.0191148	-0.404763	0.361595	0.773618	0.0973292	NA
hom|comp24626_c0_seq1	LRR_receptor-like_serine/threonine-protein_kinase,_RLP	6.47244	-0.189576	0.52185	1.40573	0.000574946	0.97687	0.0064028	-0.42886	0.163817	Solyc01g098680.2.1
hom|comp24670_c0_seq2|hom|comp24670_c0_seq3	Cytochrome_P450	4.94635	1.3802	0.00619573	1.40342	0.00561858	1.27981	0.00948626	-0.123614	0.764385	Solyc03g111300.1.1
hom|comp24693_c0_seq2	Unknown_Protein_(AHRD_V1)	5.8724	-0.117371	0.814189	-1.11951	0.0437739	-0.860259	0.106992	0.259249	0.605632	Solyc12g007040.1.1
hom|comp24729_c0_seq1	NA	5.23509	-0.198693	0.598673	-0.856049	0.040888	-1.01302	0.0194949	-0.156976	0.676744	NA
hom|comp24742_c0_seq1	NA	6.18889	0.260542	0.488452	0.195677	0.600926	1.0298	0.0172304	0.834126	0.0437342	NA
hom|comp24821_c0_seq1	Glycine_rich_protein-interacting_protein_(AHRD_V1_***-_Q4U602_TOBAC)	5.95935	0.0255905	0.962326	1.05729	0.0728752	1.82697	0.00600449	0.769678	0.17553	Solyc12g006260.1.1
hom|comp24826_c0_seq1	DNA_topoisomerase_(AHRD_V1_*---_B4Q9Z3_DROSI)	4.67579	0.0560723	0.723622	1.00889	6.02089e-05	0.684357	0.00120627	-0.324536	0.0611559	Solyc01g097070.2.1
hom|comp24856_c0_seq1	Pentatricopeptide_repeat-containing_protein_(AHRD_V1_***-_D7KJV7_ARALY)	2.57744	1.05969	0.035668	-0.122015	0.78611	0.758963	0.113202	0.880978	0.0714623	Solyc08g023490.2.1
hom|comp24965_c0_seq1	MYB_transcription_factor_(AHRD_V1_*---_D0VYJ9_DIOKA)	3.77965	0.834028	0.177982	2.08107	0.00462926	2.52927	0.00130333	0.448197	0.4545	Solyc08g005870.1.1
hom|comp25_c0_seq2|hom|comp25_c0_seq1	Unknown_Protein_(AHRD_V1)	14.5231	-0.43174	0.318587	-1.25238	0.0121805	-0.399559	0.354288	0.852821	0.0646353	Solyc05g008410.1.1
hom|comp25009_c0_seq1	WRKY_transcription_factor_16_(AHRD_V1_*-*-_C9DI05_9ROSI)	4.7493	0.140209	0.767235	-1.0421	0.046953	-0.772553	0.124301	0.269547	0.571628	Solyc04g072070.2.1
hom|comp25020_c0_seq1	IST1_homolog_(AHRD_V1_*---_C1BSR8_9MAXI)	3.09973	-0.202315	0.465708	0.749858	0.0182104	-0.337114	0.234808	-1.08697	0.00216263	Solyc12g010700.1.1
hom|comp25036_c0_seq1	Cold_induced_protein-like_(AHRD_V1_*-*-_Q94JH8_ORYSJ)	10.5925	0.258842	0.330746	-2.36071	2.66242e-06	-0.760065	0.013114	1.60064	8.06448e-05	Solyc06g066420.2.1
hom|comp25044_c0_seq1	NA	5.55418	-0.163285	0.383478	-1.08637	0.000113333	-0.583149	0.00848567	0.503218	0.018278	NA
hom|comp2510_c0_seq1	Hydroxycinnamoyl-CoA_shikimate/quinate_hydroxycinnamoyltransferase_(AHRD_V1_**-*_A4ZKI0_COFAR)	9.3547	-0.348152	0.143624	1.36024	9.51201e-05	1.18263	0.000290661	-0.177609	0.437385	Solyc03g117600.2.1
hom|comp25113_c0_seq1	NA	4.25159	0.251815	0.372423	-1.22019	0.00105803	-0.445084	0.129608	0.775107	0.0163352	NA
hom|comp25155_c0_seq1	MADS-box_transcription_factor_3_(AHRD_V1_***-_D3U2H2_ORYSA)	2.47785	-1.03986	0.0233021	0.567408	0.175813	-0.698533	0.102994	-1.26594	0.00858083	Solyc01g087990.2.1
hom|comp25175_c0_seq1	NA	7.02254	-0.455867	0.222726	-1.8166	0.000392951	-1.10572	0.0101199	0.710878	0.0698874	NA
hom|comp25179_c0_seq1	NA	4.66851	0.803277	0.0942075	1.03978	0.037618	0.224862	0.616455	-0.814922	0.0901413	NA
hom|comp25232_c0_seq1	Zinc_finger_family_protein_(AHRD_V1_**--_D7LUL3_ARALY)	2.22338	-1.51208	0.0196553	0.0500723	0.928827	-0.335507	0.553025	-0.38558	0.496607	Solyc06g068640.1.1
hom|comp25273_c0_seq1	Zinc_finger_CCHC-type_(AHRD_V1_*---_Q1SKZ9_MEDTR)	5.58177	-0.152203	0.522694	-1.19004	0.000392418	-0.143146	0.547256	1.04689	0.00100611	Solyc11g050700.1.1
hom|comp25366_c0_seq1	FAD-binding_domain-containing_protein_(AHRD_V1_**--_D7KFN2_ARALY)	3.98135	0.627972	0.101273	2.97035	5.99631e-06	2.86511	8.29401e-06	-0.105244	0.768793	Solyc02g070090.1.1
hom|comp25413_c0_seq1	NA	5.51317	0.218915	0.450326	0.623991	0.0487536	1.05626	0.0034458	0.432264	0.151629	NA
hom|comp25462_c0_seq1|hom|comp25462_c0_seq2	Pentatricopeptide_repeat-containing_protein_(AHRD_V1_***-_D7LKZ8_ARALY)	2.10954	-1.14475	0.00769311	0.750131	0.054791	-0.0792423	0.823303	-0.829374	0.0370231	Solyc01g098480.1.1
hom|comp25484_c0_seq1	RNase_H_family_protein_(AHRD_V1_***-_Q0KIQ6_SOLDE)	3.28848	0.0066516	0.984246	-1.09653	0.00736287	-0.283311	0.408587	0.813216	0.0324918	Solyc01g057740.1.1
hom|comp25484_c0_seq1	RNase_H_family_protein_(AHRD_V1_***-_Q0KIQ6_SOLDE)	2.39755	0.00924307	0.986338	-1.26901	0.036324	-1.64137	0.0107206	-0.372357	0.49547	Solyc01g057740.1.1
hom|comp255_c0_seq1	Kunitz_trypsin_inhibitor_(AHRD_V1_***-_Q4W188_POPTN)	14.6002	-0.428014	0.260355	1.0858	0.0125725	0.499581	0.193831	-0.586218	0.133102	Solyc03g098720.2.1
hom|comp25519_c0_seq1	2-oxoglutarate-dependent_dioxygenase_(Fragment)_(AHRD_V1_****_Q944Z0_ARAHA)	2.7192	-0.488973	0.268011	-1.60397	0.00314194	-1.06496	0.0284038	0.539014	0.225046	Solyc06g067860.2.1
hom|comp25540_c0_seq1	Pto-like,_Serine/threonine_kinase_protein,_resistance_protein	3.59937	0.119486	0.779504	-1.23855	0.0135524	-1.20186	0.0157828	0.0366886	0.93137	Solyc05g054680.1.1
hom|comp25559_c0_seq1	Universal_stress_protein_family_protein_(AHRD_V1_***-_D7KWY1_ARALY)	3.49255	0.330259	0.147339	1.14968	0.000260216	1.27858	0.000111496	0.128894	0.553904	Solyc03g114820.2.1
hom|comp2557_c0_seq6	ATP_dependent_helicase_(AHRD_V1_**-*_A8NEE6_COPC7)	3.89679	-0.206713	0.485669	0.604207	0.0600803	-0.406624	0.184601	-1.01083	0.00523015	Solyc08g077420.2.1
hom|comp25601_c0_seq1	NA	0.36571	2.86792	0.0126534	0.553623	0.572612	1.74468	0.0955235	1.19106	0.237817	NA
hom|comp25603_c0_seq1	Polygalacturonase_(AHRD_V1_***-_Q9MBC0_SALGI)	3.29644	0.283	0.16399	1.37055	2.46416e-05	0.438562	0.0420232	-0.931991	0.000557164	Solyc07g044870.2.1
hom|comp25705_c0_seq1	Cytochrome_P450	8.35208	-0.323182	0.584343	3.2181	0.000205741	2.87248	0.000493097	-0.345618	0.558955	Solyc04g078340.2.1
hom|comp25717_c0_seq1	NA	0.342757	-3.04267	0.017807	-1.79167	0.127018	-2.49267	0.0429408	-0.701003	0.529996	NA
hom|comp25720_c0_seq1	NA	1.95538	0.161751	0.716595	1.20579	0.0190578	0.595526	0.198838	-0.610266	0.18883	NA
hom|comp25734_c0_seq1	Ulp1_protease_family_C-terminal_catalytic_domain_containing_protein_(AHRD_V1_*-*-_Q60D46_SOLDE)	5.21727	0.582547	0.187785	1.06353	0.0271609	0.629725	0.157377	-0.43381	0.317361	Solyc09g011950.1.1
hom|comp25795_c0_seq1	NA	6.34587	0.181181	0.672005	2.11622	0.000444356	2.00823	0.000655858	-0.10799	0.800188	NA
hom|comp25796_c0_seq1	Pectinesterase_(AHRD_V1_***-_B9I9P7_POPTR)	4.48915	-0.871475	0.167884	-0.281368	0.64179	-1.63406	0.0190102	-1.35269	0.0434671	Solyc09g075330.2.1
hom|comp25813_c0_seq1	NA	2.86595	-0.743464	0.0177295	0.263859	0.339377	-0.951718	0.00458999	-1.21558	0.00090979	NA
hom|comp25825_c0_seq1	Transcription_factor_jumonji_jmjC_domain_protein_(AHRD_V1_*-**_D5NKF9_9BURK)	5.75816	-0.560696	0.354526	1.20942	0.0624006	-0.212454	0.720738	-1.42188	0.0332938	Solyc01g006680.2.1
hom|comp25826_c0_seq1|hom|comp25826_c0_seq2	NA	1.73241	0.349095	0.713122	2.25939	0.0340334	0.546762	0.566645	-1.71262	0.0927645	NA
hom|comp25842_c0_seq1	WRKY_transcription_factor_31_(AHRD_V1_*-*-_C9DI20_9ROSI)	4.36262	-0.376653	0.472745	1.9356	0.003203	1.5255	0.0126502	-0.410098	0.435444	Solyc05g053380.2.1
hom|comp25916_c0_seq1	Ethylene-responsive_transcription_factor_4_(AHRD_V1_*-**_ERF78_ARATH)	6.89126	0.15721	0.553423	-2.63621	1.06982e-06	-1.72269	4.82693e-05	0.913524	0.00502938	Solyc04g007000.1.1
hom|comp25920_c0_seq1	Ethylene-responsive_transcription_factor_1_(AHRD_V1_*-**_ERF1_ORYSJ)	5.64403	0.289908	0.321912	-1.35736	0.000614548	-0.581698	0.0627488	0.775659	0.0189625	Solyc05g052410.1.1
hom|comp2593_c0_seq1	NA	8.2973	0.0415371	0.783965	-1.19595	9.39861e-06	-0.419582	0.0171533	0.776368	0.000346173	NA
hom|comp26050_c0_seq1	Auxin-induced_SAUR-like_protein_(AHRD_V1_*-*-_Q8S351_CAPAN)	5.47301	0.0417384	0.904084	-1.28178	0.00341036	-0.854661	0.0295143	0.427121	0.234327	Solyc01g110770.2.1
hom|comp26090_c0_seq1	Aquaporin_(AHRD_V1_***-_B3GK86_ARATH)	1.48442	0.268169	0.576506	0.552088	0.261889	1.4708	0.00987022	0.918713	0.0757988	Solyc01g079890.2.1
hom|comp26091_c0_seq1	NA	2.82304	1.3411	0.00361882	-0.376311	0.316026	0.714984	0.0724484	1.0913	0.0118467	NA
hom|comp26100_c0_seq1|hom|comp26100_c0_seq2	NA	2.41508	0.569451	0.253728	1.34871	0.0165249	0.526428	0.289123	-0.822282	0.110713	NA
hom|comp26111_c0_seq1	Monooxygenase_FAD-binding_protein_(AHRD_V1_**--_Q1B616_MYCSS)	3.08905	0.26104	0.462069	-1.1371	0.00744894	-0.206063	0.559518	0.931034	0.0210287	Solyc08g063130.2.1
hom|comp26119_c0_seq1	NA	4.02603	-0.370966	0.437832	-0.895567	0.079308	-1.08589	0.0392811	-0.190323	0.687254	NA
hom|comp26187_c0_seq1	U-box_domain-containing_protein_(AHRD_V1_***-_D7KF20_ARALY)	7.5227	-0.143736	0.575773	-1.15625	0.000865615	-0.487726	0.0777243	0.668524	0.0224221	Solyc05g056500.1.1
hom|comp26190_c0_seq1	Cc-nbs-lrr,_resistance_protein	3.74912	-0.0266093	0.927163	-1.23098	0.00141801	-0.604879	0.0585378	0.626096	0.0515593	Solyc08g076000.2.1
hom|comp26233_c0_seq1	9-cis-epoxycarotenoid_dioxygenase	3.57478	0.29294	0.462084	1.48587	0.00297666	1.81654	0.000755305	0.330672	0.408192	Solyc07g056570.1.1
hom|comp26238_c0_seq1|hom|comp26238_c0_seq2	Glutathione_S-transferase-like_protein_(AHRD_V1_****_A8DUB0_SOLLC)	4.47224	-0.209448	0.417071	-1.34112	0.000276902	-0.972601	0.00273491	0.368519	0.166989	Solyc09g011540.2.1
hom|comp26258_c0_seq1	Glutamate-gated_kainate-type_ion_channel_receptor_subunit_GluR5_(AHRD_V1_****_B9H2M2_POPTR)	7.96365	0.0102567	0.981738	-1.00321	0.0442399	-0.986389	0.0472484	0.0168178	0.970062	Solyc02g077290.1.1
hom|comp26295_c0_seq1	NA	6.50105	0.180501	0.641484	-1.75732	0.000837537	-1.08178	0.0162243	0.675544	0.102211	NA
hom|comp26296_c0_seq1	NA	5.35621	0.649327	0.105939	1.06702	0.0151608	0.554194	0.160433	-0.512829	0.190949	NA
hom|comp2630_c0_seq1	Polyphenol_oxidase_(AHRD_V1_*-*-_Q41428_SOLTU)	4.05279	0.743721	0.0703449	2.06266	0.000211596	2.37921	6.63618e-05	0.316546	0.409453	Solyc08g074680.2.1
hom|comp2630_c0_seq2	Polyphenol_oxidase_(AHRD_V1_*-*-_Q41428_SOLTU)	7.30456	-0.205859	0.823001	3.74193	0.00183871	3.78123	0.00171378	0.0392993	0.965897	Solyc08g074680.2.1
hom|comp2630_c0_seq2	Polyphenol_oxidase_(AHRD_V1_*-*-_Q41428_SOLTU)	3.6789	-0.0278614	0.928827	1.18816	0.002842	1.04391	0.00627077	-0.144246	0.645495	Solyc08g074680.2.1
hom|comp2630_c0_seq3	Polyphenol_oxidase_(AHRD_V1_*-*-_Q41428_SOLTU)	8.83757	-0.181328	0.886587	4.95498	0.00244574	4.73996	0.00325152	-0.215027	0.865722	Solyc08g074680.2.1
hom|comp2630_c0_seq4	Polyphenol_oxidase_(AHRD_V1_*-*-_Q41428_SOLTU)	9.72722	-0.00391919	0.994486	1.81951	0.00798745	1.83599	0.00759198	0.0164833	0.976812	Solyc08g074680.2.1
hom|comp26311_c0_seq1	ABC_transporter_G_family_member_14_(AHRD_V1_****_AB14G_ARATH)	5.16708	-0.85939	0.0930724	2.21363	0.000717313	1.93841	0.00181789	-0.275221	0.565867	Solyc08g005580.2.1
hom|comp26365_c0_seq1	NA	4.0819	-0.0728867	0.756833	-1.03801	0.00104261	-0.49458	0.0557767	0.543429	0.0387444	NA
hom|comp2637_c0_seq1	Chalcone_synthase_(AHRD_V1_***-_C5IWS6_NICAL)	6.62428	0.921403	0.38804	-1.21319	0.262081	1.2134	0.262004	2.4266	0.0385442	Solyc05g053550.2.1
hom|comp2637_c0_seq2	Chalcone_synthase_(AHRD_V1_***-_Q56I79_9SOLN)	4.68039	0.853103	0.379965	-0.680302	0.480753	1.69199	0.0982035	2.3723	0.028392	Solyc09g091510.2.1
hom|comp26381_c0_seq1|hom|comp26381_c0_seq2	NA	3.10692	0.0486475	0.886197	-1.17305	0.00522419	-0.258517	0.453241	0.914534	0.0198633	NA
hom|comp26452_c0_seq1	Kinesin_like_protein_(AHRD_V1_***-_Q9SVI8_ARATH)	4.61091	-0.103568	0.737994	-1.03201	0.00632018	-0.118279	0.702686	0.913732	0.0123662	Solyc03g053100.2.1
hom|comp26531_c0_seq1	Ribosomal_protein_(AHRD_V1_***-_B3TLR8_ELAGV)	3.88993	-0.449306	0.186613	0.914131	0.0160764	-0.114747	0.725008	-1.02888	0.00863099	Solyc07g041310.2.1
hom|comp26551_c0_seq1	Unknown_Protein_(AHRD_V1)	6.03669	0.675549	0.0271215	-1.12952	0.00147162	-0.711844	0.0213435	0.417674	0.141412	Solyc06g076130.2.1
hom|comp26610_c0_seq1	Glutaredoxin_(AHRD_V1_****_B9GF65_POPTR)	0.942504	0.253955	0.805321	0.996027	0.344101	2.82397	0.0180807	1.82795	0.0981	Solyc08g036570.1.1
hom|comp26641_c0_seq1	Glucosyltransferase-12_(AHRD_V1_***-_Q8S997_PHAAN)	5.51877	-0.00172887	0.997212	-1.30349	0.0219857	-0.907862	0.0889216	0.395632	0.431264	Solyc03g083650.2.1
hom|comp26676_c0_seq1	NAC_domain_protein_IPR003441_(AHRD_V1_***-_B9N3P6_POPTR)	2.30007	1.5661	0.0145056	1.60461	0.012805	1.23153	0.0428981	-0.37308	0.499299	Solyc08g079120.1.1
hom|comp26777_c0_seq1	Heat_stress_transcription_factor_A3_(AHRD_V1_*-*-_D1M7W9_SOLLC)	6.25036	0.150258	0.63442	-1.07858	0.00540473	-0.381992	0.240648	0.69659	0.0459461	Solyc07g055710.2.1
hom|comp26883_c0_seq1	NA	3.46081	0.117099	0.585705	-1.07351	0.000401548	0.025211	0.905904	1.09872	0.000336379	NA
hom|comp26888_c0_seq1	Receptor-like_kinase_(AHRD_V1_***-_A7VM41_MARPO)	2.40477	-0.390026	0.563835	-1.46495	0.0484992	-0.529239	0.436749	0.935706	0.182352	Solyc01g104050.2.1
hom|comp26974_c0_seq1	NA	2.77883	0.456415	0.345676	-1.08399	0.0403287	-0.0319665	0.946129	1.05202	0.0454109	NA
hom|comp26992_c0_seq1	NA	2.60849	0.681064	0.143889	0.706696	0.130889	1.15677	0.0224002	0.450076	0.319616	NA
hom|comp26995_c0_seq1	F-box_family_protein_(AHRD_V1_***-_B9HCS6_POPTR)	8.32693	-0.417616	0.377294	0.784999	0.112814	-0.230344	0.621482	-1.01534	0.0481893	Solyc09g091710.1.1
hom|comp27021_c0_seq1	Ring_H2_finger_protein_(AHRD_V1_*-*-_D9ZHD8_HYPPE)	8.96104	-0.00957299	0.981355	-1.28451	0.00907117	-0.680126	0.119129	0.604386	0.160918	Solyc03g123680.1.1
hom|comp27027_c0_seq1	Xenotropic_and_polytropic_retrovirus_receptor_(AHRD_V1_**-*_B2GU54_XENTR)	7.47663	0.652936	0.067382	-0.288764	0.386288	-1.31084	0.00203599	-1.02207	0.0092241	Solyc09g090360.2.1
hom|comp27031_c0_seq1	NA	5.4899	0.353547	0.74373	3.57569	0.00662847	4.24399	0.00230426	0.668293	0.539419	NA
hom|comp27059_c0_seq1	Cytochrome_P450	2.35464	-0.137453	0.836743	1.46899	0.0469773	-0.225494	0.735793	-1.69448	0.0258623	Solyc03g111880.2.1
hom|comp27075_c0_seq1	Serine_rich_protein_(AHRD_V1_***-_Q4VYD0_MEDTR)	3.96866	0.201804	0.478361	1.02699	0.00369606	0.644601	0.0401611	-0.382392	0.192827	Solyc03g123380.1.1
hom|comp27156_c0_seq1	NA	3.22906	0.719931	0.0350677	1.03734	0.00556611	0.998998	0.00692966	-0.0383419	0.899561	NA
hom|comp27162_c0_seq1	NA	2.8449	0.762396	0.0158948	1.2875	0.000612727	1.66378	8.21551e-05	0.376277	0.184033	NA
hom|comp27182_c0_seq1	RING_finger_protein_(AHRD_V1_*-*-_C5FG83_NANOT)	1.83447	1.3013	0.0320448	-0.231568	0.667957	-0.284198	0.599439	-0.0526305	0.921989	Solyc01g096650.2.1
hom|comp27219_c0_seq1	UDP-glucosyltransferase_(AHRD_V1_**--_B3VI56_STERE)	4.03515	-0.149662	0.729572	1.67132	0.00255915	1.5208	0.0046255	-0.150521	0.72809	Solyc05g005930.1.1
hom|comp27287_c0_seq1	Unknown_Protein_(AHRD_V1)	4.99869	0.327279	0.408821	-0.943015	0.0320365	0.148097	0.704703	1.09111	0.0163308	Solyc12g042730.1.1
hom|comp2744_c0_seq2	Avr9/Cf-9_rapidly_elicited_protein_65_(AHRD_V1_***-_Q9FQZ0_TOBAC)	6.81302	0.342984	0.368599	-1.32477	0.00445238	-0.847632	0.0419807	0.477137	0.219386	Solyc03g082370.1.1
hom|comp27492_c0_seq1	Pentatricopeptide_(PPR)_repeat-containing_protein-like_(AHRD_V1_**--_Q6ZCP9_ORYSJ)	7.47957	1.50262	0.0238621	1.73653	0.0116939	0.594145	0.31849	-1.14239	0.0708653	Solyc07g007010.1.1
hom|comp27502_c0_seq1	NA	2.52903	-1.06701	0.0465541	0.253483	0.602145	-0.478585	0.333281	-0.732068	0.150758	NA
hom|comp27505_c0_seq1	NA	3.62879	0.0602574	0.848848	1.0983	0.00501092	0.737944	0.0372775	-0.360351	0.268997	NA
hom|comp27587_c0_seq1	Amino_acid_transporter_family_protein_(AHRD_V1_****_D7M7A7_ARALY)	8.00813	-1.11637	0.25518	3.0958	0.00726517	2.82114	0.0120736	-0.274659	0.772694	Solyc03g013160.2.1
hom|comp27638_c0_seq1	NA	5.39994	0.597656	0.0550761	-1.76865	7.13431e-05	-0.744487	0.0220585	1.02416	0.00390917	NA
hom|comp2766_c0_seq2|hom|comp2766_c0_seq3	Auxin_responsive_protein_(AHRD_V1_***-_D9IQE6_CATRO)	10.366	0.353488	0.35768	-1.46637	0.00244481	-1.00709	0.020352	0.459284	0.238668	Solyc06g053840.2.1
hom|comp27672_c0_seq1	NA	5.84336	-0.749709	0.202947	-1.11548	0.069929	-1.25079	0.0461066	-0.13531	0.810875	NA
hom|comp27713_c0_seq2	Unknown_Protein_(AHRD_V1)	3.27693	-0.164956	0.614444	-1.01065	0.00955075	-0.229843	0.485367	0.780811	0.0333107	Solyc04g016290.2.1
hom|comp27749_c0_seq1	NA	2.51407	-0.534022	0.143852	0.12888	0.710202	-0.938296	0.0190714	-1.06718	0.00986936	NA
hom|comp2775_c0_seq1	Aluminum-induced_protein-like_protein_(AHRD_V1_***-_Q8S2R9_THEHA)	10.7195	0.531579	0.154065	-1.0767	0.0106679	-0.380725	0.295455	0.695978	0.0709359	Solyc12g013700.1.1
hom|comp27759_c0_seq1	Laccase-2_(AHRD_V1_**--_LAC2_ORYSJ)	2.61111	0.519262	0.298215	1.2996	0.0203859	0.428636	0.386412	-0.87096	0.0952613	Solyc01g056310.2.1
hom|comp2776_c0_seq1	Xyloglucan_endotransglucosylase/hydrolase_8_(AHRD_V1_****_C0IRG7_ACTDE)	8.05922	0.347899	0.206226	-1.30617	0.000459359	-0.875355	0.00663566	0.430819	0.124949	Solyc09g092520.2.1
hom|comp27799_c0_seq1	BZIP_transcription_factor_(AHRD_V1_***-_Q93XM6_ARATH)	3.42215	0.308655	0.503532	1.66053	0.00378721	1.57249	0.00527361	-0.0880371	0.847099	Solyc06g074320.2.1
hom|comp27820_c0_seq1	Progesterone_5-beta-reductase_(AHRD_V1_***-_D6N9X0_NEROL)	2.98058	1.10949	0.0270303	0.151475	0.731784	0.400784	0.372816	0.249309	0.574607	Solyc01g091670.2.1
hom|comp27838_c0_seq1	cDNA_clone_J023119C16_full_insert_sequence_(AHRD_V1_*-*-_B7F733_ORYSJ)	7.78282	-0.446934	0.263819	1.58587	0.00176826	1.35828	0.00475683	-0.227587	0.560185	Solyc10g081770.1.1
hom|comp27850_c0_seq1	ABC_transporter_G_family_member_11_(AHRD_V1_***-_AB11G_ARATH)	3.65201	-0.253457	0.245126	-0.918757	0.00114368	-1.02109	0.000533046	-0.102335	0.629056	Solyc00g164680.1.1
hom|comp27921_c0_seq1	Organic_anion_transporter_(AHRD_V1_**-*_D7L9W2_ARALY)	4.68402	-0.953686	0.0126298	0.405443	0.227495	-0.70228	0.0498499	-1.10772	0.00549227	Solyc04g016280.2.1
hom|comp27958_c0_seq1	Cytochrome_P450	6.91858	-0.267986	0.606913	2.78456	0.000240182	2.68907	0.000314953	-0.0954943	0.853684	Solyc04g078340.2.1
hom|comp27981_c0_seq1	NA	2.60819	-1.08969	0.0111557	0.780353	0.0506684	-0.375159	0.311535	-1.15551	0.00810013	NA
hom|comp27991_c0_seq1	NA	2.98475	-0.0964204	0.841773	-0.756435	0.138679	-1.50358	0.00938957	-0.747145	0.143083	NA
hom|comp27992_c0_seq1	NA	4.35621	0.174827	0.456078	-1.21234	0.000294654	-0.524817	0.0419182	0.687523	0.0120759	NA
hom|comp28023_c0_seq1|hom|comp28023_c0_seq2	Integrin-linked_kinase-associated_serine/threonine_phosphatase_2C_(AHRD_V1_*-**_ILKAP_BOVIN)	2.60555	0.950223	0.0846998	-1.74376	0.00552936	-1.24002	0.031478	0.503745	0.334758	Solyc08g065500.1.1
hom|comp28035_c0_seq1	Acetyltransferase-like_protein_(AHRD_V1_***-_Q7EYF5_ORYSJ)	5.28581	-1.29639	0.0429034	0.24172	0.675346	-0.355469	0.540038	-0.597189	0.3114	Solyc03g116860.2.1
hom|comp28103_c0_seq1	Peptide_methionine_sulfoxide_reductase_msrA_(AHRD_V1_*-**_D7E9W5_METEZ)	2.88951	-0.400562	0.212725	0.807653	0.0227399	1.09292	0.00450065	0.285271	0.365674	Solyc02g063250.2.1
hom|comp28133_c0_seq1	NA	2.43852	0.725277	0.213892	-0.698121	0.230252	0.586282	0.308603	1.2844	0.0403688	NA
hom|comp28187_c0_seq1	ABC_transporter_C_family_member_10_(AHRD_V1_**--_AB10C_ARATH)	2.16569	-2.91817	2.77157e-05	1.22444	0.0129412	1.18749	0.0151338	-0.0369488	0.929465	Solyc11g065720.1.1
hom|comp28248_c0_seq1	NA	2.56041	0.425388	0.247901	1.01624	0.0148196	0.313123	0.387776	-0.703112	0.0697777	NA
hom|comp28281_c0_seq1	NA	7.0002	-0.229424	0.495627	-1.15929	0.00494811	-0.481842	0.168053	0.677449	0.0629965	NA
hom|comp28316_c0_seq1	NA	4.70206	0.119547	0.802179	-1.09499	0.0398458	-0.347876	0.471202	0.747111	0.138568	NA
hom|comp28321_c0_seq1	Aquaporin_Z_transmembrane_water_channel_(AHRD_V1_****_A4SKG8_AERS4)	4.21065	0.421089	0.220031	1.03608	0.0090449	0.269843	0.421579	-0.766236	0.0383363	Solyc03g013340.2.1
hom|comp28323_c0_seq1	NA	3.68355	-0.0673984	0.846574	-1.59906	0.000790606	-1.19125	0.00549877	0.40781	0.256957	NA
hom|comp28337_c0_seq1	Invertase/pectin_methylesterase_inhibitor_family_protein_(AHRD_V1_**--_D7MG24_ARALY)	2.88734	-0.621459	0.228208	-0.514708	0.31281	-1.80202	0.00386932	-1.28731	0.0237286	Solyc03g083700.1.1
hom|comp28371_c0_seq1	NA	2.92896	-1.20466	0.0358963	-0.23754	0.643831	-0.0167072	0.973916	0.220833	0.667088	NA
hom|comp28407_c0_seq1	BHLH_transcription_factor_(AHRD_V1_*-**_Q84WX1_BRANA)	8.70938	-0.367763	0.443699	2.04443	0.00122	1.88559	0.00211398	-0.158843	0.737706	Solyc08g083170.1.1
hom|comp28467_c0_seq1	Monofunctional_biosynthetic_peptidoglycan_transglycosylase_(AHRD_V1_*-*-_MTGA_THIDA)	3.15352	0.529497	0.268292	-0.796238	0.108217	0.300282	0.521406	1.09652	0.0353587	Solyc11g013090.1.1
hom|comp28502_c0_seq1	Transcription_factor_(AHRD_V1_*--*_Q9M4A8_MAIZE)	5.69734	0.214304	0.619247	-0.700052	0.124513	0.377854	0.387092	1.07791	0.0271658	Solyc09g065100.1.1
hom|comp28509_c0_seq1	NA	4.43816	-0.354256	0.141955	1.37429	9.70554e-05	1.15018	0.000396647	-0.224106	0.337251	NA
hom|comp28531_c0_seq1	NA	3.79049	-0.0579039	0.828498	-1.12109	0.00149056	-0.517497	0.0745521	0.603589	0.0425643	NA
hom|comp28532_c0_seq1|hom|comp28532_c0_seq2	Receptor_like_kinase,_RLK	3.47009	0.105701	0.621468	-1.12577	0.000274112	-0.327186	0.145527	0.798579	0.00312381	Solyc03g123780.2.1
hom|comp28549_c0_seq1	NA	7.47121	-0.548559	0.215449	0.843405	0.0692014	-0.191449	0.654486	-1.03485	0.031503	NA
hom|comp28550_c0_seq1	Pentatricopeptide_repeat-containing_protein_(AHRD_V1_***-_D7MBT1_ARALY)	2.56048	0.332701	0.508636	1.44611	0.0136132	1.42691	0.0145737	-0.019195	0.969239	Solyc03g007840.1.1
hom|comp28573_c0_seq1	Protease_inhibitor/seed_storage/lipid_transfer_protein_family_protein_(AHRD_V1_****_D7LUP2_ARALY)	4.91061	0.0492369	0.914538	1.60829	0.00476331	1.45696	0.00844642	-0.151333	0.742134	Solyc03g079880.2.1
hom|comp28580_c0_seq1	NA	0.957892	0.282453	0.695257	1.0611	0.160415	2.44338	0.00570373	1.38228	0.0763301	NA
hom|comp28632_c0_seq1|hom|comp28632_c0_seq2	Unknown_Protein_(AHRD_V1)	2.73339	0.562906	0.371389	-0.61229	0.332654	1.1707	0.0799315	1.78299	0.0139829	Solyc07g063840.1.1
hom|comp2866_c0_seq1	Chaperone_protein_dnaJ_11_(AHRD_V1_*-*-_B6SS19_MAIZE)	13.7902	0.316252	0.197928	-1.07975	0.000798617	-0.506286	0.0515404	0.573463	0.0311968	Solyc02g062160.1.1
hom|comp28680_c0_seq1	Predicted_by_genscan_and_genefinder_(AHRD_V1_***-_Q9ZU37_ARATH)	5.58795	-0.735474	0.0618057	-1.09852	0.0104055	-1.10363	0.0101485	-0.00510863	0.988655	Solyc04g007620.1.1
hom|comp28713_c0_seq1	Transcription_factor_(Fragment)_(AHRD_V1_*--*_D6MKQ8_9ASPA)	3.12851	-0.573935	0.188725	-1.05139	0.0270293	-0.604732	0.16802	0.446661	0.298197	Solyc06g076350.2.1
hom|comp28718_c0_seq1	Genomic_DNA_chromosome_5_P1_clone_MKD10_(AHRD_V1_--*-_Q9FKQ9_ARATH)	2.24087	-0.244178	0.640358	-1.2767	0.0301456	-0.33016	0.529453	0.946536	0.091021	Solyc06g069340.1.1
hom|comp28744_c0_seq1	1-aminocyclopropane-1-_carboxylate_synthase_(AHRD_V1_****_Q4LDM0_SOLLC)	4.62946	-0.154875	0.644006	-1.19533	0.00415512	-0.817289	0.030387	0.37804	0.271633	Solyc02g091990.2.1
hom|comp28765_c0_seq1	NA	5.2141	0.294425	0.29717	-0.674455	0.0301666	0.375723	0.19061	1.05018	0.00277395	NA
hom|comp28765_c0_seq1	NA	4.29662	0.0583916	0.837707	-1.24356	0.00113637	0.0724616	0.799469	1.31602	0.000758712	NA
hom|comp28788_c0_seq1	F-box_protein_PP2-B1_(AHRD_V1_*-*-_PP2B1_ARATH)	5.83904	0.429338	0.143932	-2.01856	1.99371e-05	-0.972094	0.00483592	1.04646	0.00306411	Solyc10g017960.1.1
hom|comp28816_c0_seq1	UDP-glucosyltransferase_family_1_protein_(AHRD_V1_****_C6KI44_CITSI)	4.0667	0.905302	0.274988	2.34891	0.0132427	2.01686	0.027517	-0.332053	0.680976	Solyc09g092480.1.1
hom|comp28824_c0_seq1	Exostosin-like_(AHRD_V1_***-_A4Q7M8_MEDTR)	4.51367	-0.376881	0.257369	0.844607	0.0224115	-0.244589	0.45388	-1.0892	0.00588806	Solyc12g019050.1.1
hom|comp28842_c0_seq1	Generative_cell_specific-1_(Fragment)_(AHRD_V1_***-_Q2PGG4_CHLRE)	2.99823	1.996	0.0104566	1.15271	0.100195	0.1419	0.828273	-1.01081	0.143408	Solyc08g080450.1.1
hom|comp28851_c0_seq1	NA	5.32283	-0.141005	0.565874	-1.18398	0.00052255	-0.779012	0.00812262	0.404964	0.118626	NA
hom|comp28882_c0_seq1	S-receptor_kinase-like_protein_1_(AHRD_V1_*-*-_Q5NJB1_SENSQ)	4.82626	-0.362056	0.33575	1.87103	0.000367184	2.33306	6.26519e-05	0.462032	0.225814	Solyc07g005110.2.1
hom|comp28918_c0_seq1	Nitrate_transporter_(AHRD_V1_****_Q852P5_TOBAC)	4.93103	0.673092	0.19607	2.08054	0.00155549	1.85909	0.00325833	-0.221447	0.658519	Solyc08g007430.1.1
hom|comp2895_c0_seq1	Mandelate_racemase/muconate_lactonizing_enzyme_family_protein_(AHRD_V1_****_A9GEI3_SORC5)	10.9401	-0.593114	0.230612	1.36659	0.0145738	1.11314	0.0373523	-0.253446	0.597582	Solyc03g119200.2.1
hom|comp2898_c0_seq1	Unknown_Protein_(AHRD_V1)	9.78418	-0.285465	0.315148	1.53468	0.000190611	0.854016	0.00993021	-0.68066	0.0300531	Solyc05g008140.2.1
hom|comp29017_c0_seq1	Histone-lysine_N-methyltransferase_(AHRD_V1_*-*-_B6K768_SCHJY)	5.06325	-1.06395	0.0320696	0.606181	0.187244	-0.19463	0.659383	-0.800811	0.0908082	Solyc09g090630.1.1
hom|comp29044_c0_seq1	NA	3.13739	1.04055	0.00938085	0.0288718	0.9311	0.307657	0.366852	0.278785	0.411825	NA
hom|comp29058_c0_seq1	LRR_receptor-like_serine/threonine-protein_kinase,_RLP	5.85133	0.162183	0.763193	-0.352364	0.5163	-1.55053	0.0140577	-1.19816	0.0448525	Solyc04g014400.2.1
hom|comp29089_c0_seq1	Unknown_Protein_(AHRD_V1)	10.6109	-0.289175	0.558493	1.93422	0.00225529	0.411708	0.408952	-1.52251	0.00953121	Solyc12g010550.1.1
hom|comp29147_c0_seq1	Acyltransferase-like_protein_(AHRD_V1_**--_Q589X8_TOBAC)	5.48255	-0.108331	0.864445	-1.62332	0.0250919	-1.00466	0.134952	0.618658	0.340538	Solyc11g069680.1.1
hom|comp29153_c0_seq1	LRR_receptor-like_serine/threonine-protein_kinase,_RLP	4.89324	-0.324101	0.153854	1.35787	6.72574e-05	0.893555	0.00162837	-0.464318	0.051331	Solyc01g107790.2.1
hom|comp29161_c0_seq1	60S_acidic_ribosomal_protein_P0_(AHRD_V1_***-_D7LEE5_ARALY)	2.49238	-0.209763	0.773915	1.68623	0.0387607	1.29108	0.0989297	-0.395146	0.590396	Solyc09g091520.1.1
hom|comp29188_c0_seq1	Nodulin-like_protein_(AHRD_V1_***-_B6TIX8_MAIZE)	1.66162	1.08416	0.209694	1.11905	0.196506	1.80433	0.0495167	0.685281	0.416793	Solyc04g071400.2.1
hom|comp29210_c0_seq1	(E)-beta-ocimene_synthase_(AHRD_V1_****_Q5CD81_CITUN)	6.59529	-1.69065	0.0456369	2.89077	0.00290037	3.60542	0.000633704	0.714655	0.358247	Solyc02g079840.1.1
hom|comp29210_c0_seq1	(E)-beta-ocimene_synthase_(AHRD_V1_****_Q5CD81_CITUN)	4.06187	-0.80577	0.167895	1.16283	0.0572958	1.41771	0.0255851	0.254879	0.648497	Solyc02g079840.1.1
hom|comp29226_c0_seq1	Unknown_Protein_(AHRD_V1)	2.78336	-0.476317	0.309908	-1.1179	0.0306346	-1.20394	0.0219437	-0.0860411	0.850724	Solyc05g041840.1.1
hom|comp29260_c0_seq1	Unknown_Protein_(AHRD_V1)	2.96181	-0.758315	0.205159	1.40366	0.0307722	0.853612	0.15803	-0.550052	0.34894	Solyc02g071950.1.1
hom|comp29278_c0_seq1	NA	4.40762	0.457392	0.0927906	0.948625	0.00312544	1.08165	0.00130744	0.133027	0.601191	NA
hom|comp29299_c0_seq1	Pentatricopeptide_(PPR)_repeat-containing_protein-like_(AHRD_V1_**--_Q6ZCP9_ORYSJ)	4.50722	-0.710368	0.353547	3.40357	0.000856045	3.39903	0.000864287	-0.00454032	0.995163	Solyc03g117260.1.1
hom|comp29346_c0_seq1	Retrovirus-related_Pol_polyprotein_from_type-1_retrotransposable_element_R2_(Fragment)_(AHRD_V1_**--_PO21_NASVI)	6.88595	0.0791508	0.803585	1.07694	0.00583026	0.837514	0.0219398	-0.239428	0.457529	Solyc00g012310.1.1
hom|comp29348_c0_seq1	Lipid_transfer_protein_(AHRD_V1_***-_Q42158_ARATH)	4.52313	-0.970787	0.162318	2.04694	0.00966606	0.988515	0.155493	-1.05843	0.130971	Solyc02g086310.1.1
hom|comp29415_c0_seq1	S-locus-specific_glycoprotein_(Fragment)_(AHRD_V1_**--_Q84V84_CICIN)	2.18748	2.21552	0.00420081	1.12375	0.0918725	0.831838	0.197915	-0.291915	0.639062	Solyc02g076830.1.1
hom|comp29434_c0_seq1	Tetratricopeptide_repeat-containing_protein_(AHRD_V1_**--_D7MT84_ARALY)	2.9469	0.420574	0.209782	1.47326	0.000814719	1.49262	0.000741283	0.0193587	0.952057	Solyc04g073940.2.1
hom|comp2953_c0_seq1	Seed_maturation_protein_LEA_4_(AHRD_V1_***-_Q9FE69_GLYTO)	6.11154	-0.0599344	0.87256	0.556294	0.157258	1.07505	0.0142577	0.518757	0.184427	Solyc10g078770.1.1
hom|comp29578_c0_seq1	NA	3.19016	-0.283969	0.357784	0.188799	0.53608	-0.993437	0.00695322	-1.18224	0.00239153	NA
hom|comp29593_c0_seq1	B3_domain-containing_protein_At1g05920_(AHRD_V1_*-*-_Y1592_ARATH)	2.16139	0.949581	0.271003	2.30606	0.0176629	2.63591	0.0088067	0.329856	0.694343	Solyc08g006130.1.1
hom|comp29597_c0_seq1	NA	5.69344	-0.0420481	0.930796	-1.26124	0.023156	-0.229431	0.637459	1.03181	0.0533836	NA
hom|comp29598_c0_seq1	Transcription_factor_(AHRD_V1_*-**_D6MKM4_9ASPA)	2.34346	1.23147	0.0454062	-0.333101	0.551095	-0.119383	0.829495	0.213718	0.700597	Solyc03g119390.2.1
hom|comp29598_c0_seq1	Transcription_factor_(AHRD_V1_*-**_D6MKM4_9ASPA)	4.65308	-0.0470275	0.848318	-1.50091	8.65963e-05	-0.723686	0.0126681	0.777219	0.0086342	Solyc03g119390.2.1
hom|comp2965_c0_seq1	Zinc_knuckle_containing_protein_(AHRD_V1_***-_Q2A9N0_BRAOL)	5.05127	-0.947342	0.341916	-2.61861	0.0199707	-1.5282	0.138341	1.09042	0.27744	Solyc05g042130.1.1
hom|comp29656_c0_seq1	IST1_homolog_(AHRD_V1_**--_C1BSR8_9MAXI)	6.99167	0.131558	0.724937	-1.21398	0.00733531	-1.03174	0.0173496	0.182242	0.626948	Solyc02g085830.2.1
hom|comp2967_c0_seq1	MazG_nucleotide_pyrophosphohydrolase_(AHRD_V1_***-_D9SGR6_9PROT)	5.58508	-0.0853791	0.746198	-1.15425	0.00109968	-0.926279	0.00464756	0.22797	0.395026	Solyc06g069640.2.1
hom|comp29705_c0_seq1	RING_finger_protein_(AHRD_V1_*-*-_C1HCS6_PARBA)	5.41224	0.122367	0.855764	3.23125	0.000571181	4.2445	6.62644e-05	1.01326	0.153132	Solyc05g010170.1.1
hom|comp29735_c0_seq1	NA	3.0858	0.75702	0.0838334	1.1758	0.0136447	0.297433	0.468601	-0.878372	0.049962	NA
hom|comp29736_c0_seq1	Copper_ion_binding_protein_(AHRD_V1_**--_B6TG98_MAIZE)	6.28798	-0.046706	0.935899	1.33803	0.0394273	1.09759	0.0809412	-0.240439	0.680125	Solyc01g108360.2.1
hom|comp29742_c0_seq1	Os03g0731050_protein_(Fragment)_(AHRD_V1_***-_C7IZG5_ORYSJ)	8.09941	0.0911309	0.83263	-1.00892	0.0368786	-0.677622	0.137447	0.331293	0.448527	Solyc05g009120.2.1
hom|comp29744_c0_seq1	NA	2.24223	-1.31587	0.0286361	-0.815616	0.144918	-0.646007	0.239095	0.169609	0.749324	NA
hom|comp29795_c0_seq1	NA	2.78251	-0.885857	0.0821439	-0.139683	0.767203	-1.30911	0.0169722	-1.16943	0.0287129	NA
hom|comp29799_c0_seq1	NA	4.84652	-0.167552	0.697522	2.33967	0.000218247	2.14006	0.000434109	-0.199607	0.64388	NA
hom|comp29841_c0_seq1	Peptide_transporter-like_protein_(AHRD_V1_**-*_Q9SVS9_ARATH)	3.76009	-1.35112	0.00918474	-1.25358	0.0136728	-1.21421	0.0160659	0.0393714	0.927373	Solyc10g024490.1.1
hom|comp29888_c0_seq1	GTP_binding_protein_(AHRD_V1_**--_B6TE93_MAIZE)	4.00954	-0.556008	0.258012	0.940341	0.0697344	1.25744	0.0216235	0.317096	0.509663	Solyc00g100880.2.1
hom|comp29916_c0_seq1	Cytochrome_P450	4.06739	-0.139584	0.749638	2.23501	0.000351959	2.021	0.000745555	-0.214009	0.625859	Solyc11g056670.1.1
hom|comp30035_c0_seq1	Integral_membrane_protein_(AHRD_V1_*-*-_B6U6B5_MAIZE)	2.15675	-0.273613	0.708919	0.779572	0.299198	-1.8977	0.0234445	-2.67727	0.00362671	Solyc02g068260.1.1
hom|comp30061_c0_seq1|hom|comp30061_c0_seq2	MYB_transcription_factor_(AHRD_V1_*-*-_Q9C9G7_ARATH)	6.26531	-1.38431	0.0191208	-0.80546	0.136197	0.0370681	0.942086	0.842528	0.120894	Solyc03g119370.1.1
hom|comp30183_c0_seq1	Disease_resistance_response/_dirigent-like_protein_(AHRD_V1_*-*-_Q9M3C8_ARATH)	3.61749	-0.601613	0.21451	0.292544	0.533976	-1.18155	0.0261391	-1.47409	0.00861624	Solyc04g010270.1.1
hom|comp30206_c0_seq1	cDNA_clone_J023065D24_full_insert_sequence_(AHRD_V1_*-*-_B7EKP5_ORYSJ)	0.972236	-1.66676	0.0388953	-1.50749	0.057263	-2.39611	0.00653217	-0.888629	0.234651	Solyc02g087990.2.1
hom|comp3023_c0_seq1	Ethylene_responsive_transcription_factor_1a_(AHRD_V1_*-*-_C0J9I9_9ROSA)	11.6388	0.320488	0.192097	-1.23482	0.000290462	-0.953307	0.00188849	0.28151	0.247385	Solyc05g052030.1.1
hom|comp30235_c0_seq1	NA	3.49534	-0.117834	0.839622	1.80568	0.00958399	2.09054	0.00409777	0.284866	0.626399	NA
hom|comp30283_c0_seq1	NA	4.22584	0.278797	0.27295	-1.07087	0.00117956	-0.667787	0.0192822	0.403084	0.12422	NA
hom|comp30348_c0_seq1	Similarity_the_predicted_A._niger_protein_contains_a_neutral_zinc_metallopeptidases_(AHRD_V1_**--_A2QF33_ASPNC)	2.20664	-1.1447	0.00653649	-0.578356	0.115475	-0.821601	0.0341802	-0.243244	0.485517	Solyc02g086110.2.1
hom|comp30367_c0_seq1	NA	7.19953	-0.515452	0.050057	-1.10121	0.000745631	-0.557311	0.0367437	0.543902	0.040581	NA
hom|comp30424_c0_seq1	NA	1.49926	1.19352	0.0080273	1.5046	0.00193228	0.765905	0.0607498	-0.738697	0.0689266	NA
hom|comp3046_c0_seq1	Homeobox_leucine_zipper_protein_(AHRD_V1_***-_B8YIB0_MIRJA)	8.79206	-0.0159512	0.944532	1.02088	0.000989534	1.06658	0.00072232	0.0457015	0.842139	Solyc03g082550.2.1
hom|comp30467_c0_seq1	Nuclear_movement_protein_nudc_(AHRD_V1_***-_Q17KI6_AEDAE)	3.94373	-0.0701431	0.82615	1.22556	0.00269083	-0.0393466	0.90186	-1.26491	0.00218952	Solyc02g062410.1.1
hom|comp30475_c0_seq1	NA	3.6151	-0.410099	0.281514	-1.08825	0.0127	-0.374261	0.323377	0.713993	0.0753791	NA
hom|comp30498_c0_seq1	Xenotropic_and_polytropic_retrovirus_receptor_(AHRD_V1_**-*_B2GU54_XENTR)	4.69708	0.389072	0.322386	-0.708788	0.0868603	-1.32146	0.0052779	-0.612674	0.131968	Solyc09g090360.2.1
hom|comp30556_c0_seq1	NA	0.921006	0.131656	0.871195	0.420787	0.606513	2.39305	0.0125987	1.97226	0.0315571	NA
hom|comp30584_c0_seq1	NA	5.21857	-2.34341	0.0425528	-1.36081	0.207652	-1.31175	0.223244	0.0490609	0.962248	NA
hom|comp30785_c0_seq1	NA	2.35534	0.671301	0.224945	0.485674	0.371596	1.5271	0.0145489	1.04143	0.0723711	NA
hom|comp30788_c0_seq1	ST63-2_(AHRD_V1_***-_B4YYB2_THEHA)	3.5855	1.09499	0.0481794	2.75403	0.000200112	3.49905	2.75024e-05	0.745018	0.157175	Solyc11g005930.1.1
hom|comp30814_c0_seq1	Auxin-induced_SAUR-like_protein_(AHRD_V1_***-_Q8S351_CAPAN)	3.53748	-0.0137812	0.973571	-1.03275	0.0287721	-0.535265	0.216145	0.497487	0.247917	Solyc01g110870.2.1
hom|comp30893_c0_seq1	NA	2.84249	0.752078	0.068417	-1.02494	0.0192458	-0.0476877	0.899712	0.977255	0.0240657	NA
hom|comp30938_c0_seq1	Endochitinase_(Chitinase)_(AHRD_V1_****_Q43184_SOLTU)	7.74393	-0.201862	0.707884	1.93937	0.00396954	2.14287	0.0020963	0.203497	0.705645	Solyc02g061770.2.1
hom|comp30945_c0_seq1	NA	2.59349	-1.67332	0.0142097	-1.11073	0.077943	-0.54877	0.355336	0.561955	0.344393	NA
hom|comp30967_c0_seq1	NA	1.90307	-0.726563	0.198071	0.130266	0.809922	-1.25002	0.0389368	-1.38029	0.0254372	NA
hom|comp30972_c0_seq1	Myb_family_transcription_factor_(AHRD_V1_***-_D7MV43_ARALY)	4.07133	-0.528071	0.230947	0.562302	0.204202	-0.619211	0.165511	-1.18151	0.0169435	Solyc05g013420.1.1
hom|comp30974_c0_seq1	Ring_H2_finger_protein_(AHRD_V1_*-*-_D9ZHD8_HYPPE)	4.15016	-0.31235	0.295766	-1.2629	0.00117065	-0.548225	0.0813117	0.71468	0.029918	Solyc03g123690.1.1
hom|comp30998_c0_seq1	Ornithine_decarboxylase_(AHRD_V1_****_A2TBH8_THECC)	3.12277	1.23767	0.0712741	1.31772	0.0572156	1.52249	0.0323431	0.204772	0.745814	Solyc03g098310.1.1
hom|comp3101_c0_seq2	Acetylornithine_deacetylase_(AHRD_V1_***-_B6TIJ2_MAIZE)	12.8059	-0.669786	0.350223	2.23945	0.00818681	2.15797	0.0100377	-0.081481	0.907506	Solyc08g076990.2.1
hom|comp31011_c0_seq1	NA	1.31693	-1.71591	0.0471253	-2.9191	0.00315794	-1.29395	0.118979	1.62516	0.0577477	NA
hom|comp31064_c0_seq1	NA	2.5356	-0.812575	0.0538589	0.143019	0.709203	-0.872022	0.0410162	-1.01504	0.0211622	NA
hom|comp311_c0_seq1	chaperonin_(AHRD_V1_***-_B4VMY1_9CYAN)	4.34777	0.51602	0.0852453	2.01312	2.0109e-05	0.903663	0.00733807	-1.10946	0.00207267	Solyc01g028810.2.1
hom|comp31162_c0_seq1	UDP-glucuronosyltransferase_1-1_(AHRD_V1_*-*-_UD11_HUMAN)	4.83824	-0.590974	0.632075	3.70754	0.0110888	3.81428	0.00951575	0.106739	0.930693	Solyc12g006430.1.1
hom|comp31164_c0_seq1	NA	4.04333	-0.123931	0.705811	1.05738	0.00765919	-0.0597719	0.855134	-1.11715	0.00557518	NA
hom|comp31198_c0_seq1	1-aminocyclopropane-1-_carboxylate_synthase_(AHRD_V1_****_Q659H5_SOLLC)	6.23716	-0.951575	0.0552986	0.801213	0.097966	1.17922	0.0227132	0.378007	0.409855	Solyc05g050010.2.1
hom|comp31218_c0_seq1	Formin_3_(AHRD_V1_*-*-_D0QAN4_ARATH)	1.93733	1.52588	0.0268703	0.611084	0.324695	0.957086	0.135589	0.346001	0.570676	Solyc05g046120.2.1
hom|comp31288_c0_seq1	Unknown_Protein_(AHRD_V1)	3.99288	-0.0170589	0.951966	-1.02376	0.00395216	-0.378668	0.200002	0.64509	0.0412902	Solyc04g081680.2.1
hom|comp31329_c0_seq1	NA	4.05289	0.167119	0.496596	-1.0563	0.00117053	-1.19184	0.00048808	-0.135541	0.579846	NA
hom|comp31340_c0_seq1	LRR_receptor-like_serine/threonine-protein_kinase,_RLP	5.32979	-0.297311	0.586156	-0.83957	0.142936	-1.36402	0.0270948	-0.524452	0.344339	Solyc11g072930.1.1
hom|comp31349_c0_seq1	NA	2.41985	0.572855	0.105434	1.28122	0.0025359	0.0137652	0.96677	-1.26745	0.00271947	NA
hom|comp31377_c0_seq1	NA	1.60832	-2.91019	0.00923223	-1.08357	0.260034	-1.71545	0.0877916	-0.631882	0.502286	NA
hom|comp3140_c0_seq1	Serine_carboxypeptidase_1_(AHRD_V1_***-_B6TDA5_MAIZE)	10.7795	-0.302815	0.354972	1.01113	0.0087339	1.02342	0.00816642	0.0122883	0.969392	Solyc06g083030.2.1
hom|comp31404_c0_seq1	50S_ribosomal_protein_L5_(AHRD_V1_***-_RL5_XANP2)	2.5568	-1.00347	0.0112844	0.226841	0.500991	0.079521	0.811638	-0.14732	0.659971	Solyc12g010930.1.1
hom|comp31476_c0_seq1	Lanosterol_synthase_(AHRD_V1_****_Q1ERD3_LOTJA)	3.84349	1.78173	0.0286928	0.583112	0.423823	0.26356	0.714187	-0.319552	0.657525	Solyc04g070980.2.1
hom|comp31484_c0_seq1	Non-specific_lipid-transfer_protein_(AHRD_V1_***-_B9HZI0_POPTR)	6.23735	0.191336	0.590509	2.15664	8.65597e-05	1.54305	0.00112724	-0.613589	0.104617	Solyc00g063110.2.1
hom|comp31556_c0_seq1	U-box_domain-containing_protein_24_(AHRD_V1_***-_D7LAS1_ARALY)	4.45329	-0.233248	0.574166	0.956348	0.0381763	1.04251	0.0263737	0.0861665	0.834417	Solyc06g074140.1.1
hom|comp31556_c0_seq1	U-box_domain-containing_protein_24_(AHRD_V1_***-_D7LAS1_ARALY)	2.37329	-0.317524	0.232844	1.10632	0.00123967	0.523826	0.0623544	-0.582496	0.041829	Solyc06g074140.1.1
hom|comp31585_c0_seq1	NA	3.45117	0.454098	0.363557	0.624127	0.219863	-0.685221	0.181211	-1.30935	0.0204259	NA
hom|comp31592_c0_seq1	NA	2.51672	-0.183183	0.697694	0.491206	0.308656	-0.963366	0.061427	-1.45457	0.00972205	NA
hom|comp3164_c0_seq1	Shikimate_dehydrogenase_(AHRD_V1_***-_B6TSW1_MAIZE)	6.31204	-0.235574	0.422822	1.4792	0.000355252	1.13243	0.00237389	-0.346773	0.246611	Solyc06g084460.2.1
hom|comp3166_c0_seq1	Pathogenesis-related_protein-like_protein_(AHRD_V1_***-_Q8L9B0_ARATH)	10.9558	-0.418994	0.415033	-1.12031	0.0459777	-0.725897	0.17123	0.394414	0.442065	Solyc04g064880.2.1
hom|comp31743_c0_seq1	Homogentisate_phytyltransferase_(AHRD_V1_**-*_D9IXA0_SOLTU)	3.40368	2.00446	0.0300907	2.4432	0.0116119	1.73006	0.0543583	-0.713144	0.390935	Solyc08g041850.2.1
hom|comp31776_c0_seq1	Macrolide_export_ATP-binding/permease_protein_MacB_(AHRD_V1_*-*-_C5BS18_TERTT)	3.55696	0.373924	0.32559	1.34462	0.00389399	0.0121535	0.973869	-1.33246	0.0041181	Solyc00g304030.1.1
hom|comp31847_c0_seq1	NA	1.95953	0.775509	0.156516	1.1647	0.0440007	0.878146	0.113351	-0.286553	0.584124	NA
hom|comp31854_c0_seq1	NA	1.60121	0.658954	0.208665	1.08188	0.0516444	-0.684196	0.193078	-1.76608	0.00473122	NA
hom|comp31877_c0_seq1	Unknown_Protein_(AHRD_V1)	3.0039	0.996251	0.00573767	0.150807	0.60933	1.14021	0.00248566	0.989401	0.00597466	Solyc08g014010.2.1
hom|comp31930_c0_seq1	Polygalacturonase_(AHRD_V1_***-_Q2M4X6_LILLO)	2.72644	-0.132556	0.815152	-1.4972	0.0216142	-0.863479	0.148606	0.633718	0.277617	Solyc06g009200.2.1
hom|comp31950_c0_seq1	NA	2.1802	-0.258741	0.64751	-1.00369	0.0970572	-1.92307	0.00556256	-0.919379	0.124551	NA
hom|comp31969_c0_seq1	LRR_receptor-like_serine/threonine-protein_kinase,_RLP	2.97492	-0.105571	0.573206	1.14147	8.30821e-05	0.254484	0.190364	-0.886984	0.000600266	Solyc07g053840.1.1
hom|comp31985_c0_seq1	Calmodulin-like_protein_(AHRD_V1_*-*-_B6TXW9_MAIZE)	5.38431	-0.510809	0.257904	0.754628	0.106537	-0.299899	0.497456	-1.05453	0.0324876	Solyc02g088090.1.1
hom|comp32095_c0_seq1	NA	1.84889	0.346748	0.561368	0.862222	0.165779	-1.08786	0.0884663	-1.95008	0.00687054	NA
hom|comp325_c0_seq1	Cysteine-rich_extensin-like_protein-4_(AHRD_V1_*-*-_Q08197_TOBAC)	8.30621	-0.00247609	0.994968	1.55519	0.00220649	1.33613	0.00569267	-0.219059	0.579865	Solyc01g006400.2.1
hom|comp3442_c0_seq1	HMG_transcription_factor_(Fragment)_(AHRD_V1_*--*_Q676W2_HYAOR)	7.735	0.0584441	0.747007	1.01689	0.00016879	0.815039	0.000903288	-0.201851	0.278479	Solyc04g008820.2.1
hom|comp347_c1_seq3	Pol_polyprotein_(AHRD_V1_*-*-_POL_BAEVM)	1.94096	1.72063	0.025015	1.89031	0.0159868	1.07243	0.132265	-0.817871	0.239992	Solyc11g020560.1.1
hom|comp353_c0_seq1	Pyruvate_decarboxylase_(AHRD_V1_****_B0ZS79_PRUAR)	12.5151	-0.532839	0.144049	1.11621	0.007625	1.13153	0.00705701	0.0153141	0.9646	Solyc10g076510.1.1
hom|comp3543_c0_seq1	Ethylene-responsive_transcription_factor_4_(AHRD_V1_*-*-_ERF78_ARATH)	7.19732	-0.255001	0.558201	1.27782	0.0123611	0.792369	0.0888523	-0.485448	0.275497	Solyc05g050830.1.1
hom|comp3566_c0_seq1	Unknown_Protein_(AHRD_V1)	9.01886	0.182936	0.686432	-0.402127	0.382236	-1.0306	0.0408791	-0.628476	0.183444	Solyc06g069800.1.1
hom|comp3625_c0_seq1	Cytochrome_P450	3.26169	1.44925	0.00935113	0.325978	0.488405	0.272618	0.560867	-0.0533597	0.908619	Solyc06g076800.2.1
hom|comp3643_c0_seq1	Myb-related_transcription_factor_(AHRD_V1_**-*_B2CZJ1_CAPAN)	6.06855	0.194242	0.423617	1.06805	0.000959393	1.05069	0.00107745	-0.0173614	0.942048	Solyc06g083900.2.1
hom|comp3657_c0_seq1|hom|comp3657_c0_seq2	1-aminocyclopropane-1-_carboxylate_oxidase_(AHRD_V1_**--_ACCO_MUSAC)	3.43157	0.222658	0.464323	-1.01626	0.00586338	-0.201154	0.507512	0.815104	0.0190379	Solyc01g108860.2.1
hom|comp3745_c0_seq1	Subtilisin-like_protease_(AHRD_V1_**--_O82777_SOLLC)	9.84577	-0.382254	0.242112	1.7128	0.000224084	1.75203	0.00018738	0.0392285	0.901065	Solyc10g084320.1.1
hom|comp3745_c0_seq2|hom|comp3745_c0_seq3	Subtilisin-like_protease_(AHRD_V1_**--_O82777_SOLLC)	11.9837	-0.455242	0.194994	1.94235	0.000137126	1.91629	0.000152867	-0.0260521	0.938264	Solyc10g084320.1.1
hom|comp3755_c1_seq1	Transcription_factor_(AHRD_V1_*-**_D6MKM9_9ASPA)	10.2689	0.147727	0.353266	-1.58663	9.17359e-07	-0.730952	0.000674954	0.855683	0.000203313	Solyc05g009790.1.1
hom|comp3761_c0_seq1	Dehydration-responsive_family_protein-like_(AHRD_V1_**--_Q6EP94_ORYSJ)	6.15184	-0.329494	0.472305	1.0212	0.0428287	0.00301718	0.994679	-1.01818	0.0433333	Solyc08g075870.2.1
hom|comp3824_c0_seq1	TPR_domain_protein_(AHRD_V1_*-*-_B6U810_MAIZE)	3.86268	1.22527	0.0205456	0.180539	0.694845	-0.321466	0.488511	-0.502005	0.287514	Solyc07g008210.2.1
hom|comp3840_c0_seq1	Arabinogalactan-protein_(AHRD_V1_*-*-_Q41256_NICAL)	7.54401	-1.12674	0.048268	-0.536494	0.310097	-0.460588	0.380313	0.0759062	0.88282	Solyc07g053640.1.1
hom|comp3864_c0_seq1|hom|comp3864_c0_seq2	Genomic_DNA_chromosome_5_P1_clone_MDJ22_(AHRD_V1_**--_Q9FNJ7_ARATH)	2.91814	0.689744	0.0773208	0.880867	0.0305844	-0.403482	0.276726	-1.28435	0.00427325	Solyc11g066870.1.1
hom|comp388_c0_seq1	Unknown_Protein_(AHRD_V1)	10.06	-0.137918	0.674013	-0.962996	0.0125697	-1.01692	0.00939716	-0.0539271	0.868858	Solyc04g011750.2.1
hom|comp3909_c0_seq1	Glucan_endo-1_3-beta-glucosidase_A6_(AHRD_V1_***-_B6TIF7_MAIZE)	6.17012	0.723469	0.00639276	1.21695	0.000172641	1.1777	0.000223808	-0.0392498	0.856487	Solyc12g014420.1.1
hom|comp3938_c0_seq1	Cc-nbs-lrr,_resistance_protein	5.45706	-0.108677	0.74509	-1.28111	0.00268815	-0.509708	0.14766	0.771403	0.0387657	Solyc09g098130.1.1
hom|comp3991_c0_seq1	LuxR_family_transcriptional_regulator_(Fragment)_(AHRD_V1_*-*-_D9ZBL3_9CARY)	5.79307	-0.0671186	0.887569	-1.13691	0.0335436	-0.636766	0.198546	0.500141	0.304974	Solyc02g063030.2.1
hom|comp4000_c0_seq1	Pectinesterase_(AHRD_V1_***-_B9T3X5_RICCO)	4.20466	-0.755713	0.124397	-1.90711	0.00168618	-0.890476	0.0762116	1.01663	0.0474976	Solyc11g019910.1.1
hom|comp4034_c0_seq1	WRKY_transcription_factor_1_(AHRD_V1_****_C0L2S0_SOLLC)	12.1059	-0.139867	0.567621	-1.07288	0.00104173	-0.748278	0.0099435	0.324598	0.199899	Solyc06g068460.2.1
hom|comp4088_c0_seq1|hom|comp4088_c0_seq2	Threonine_ammonia-lyase_biosynthetic_(AHRD_V1_****_B1XNT1_SYNP2)	8.99026	-0.503887	0.41501	1.87832	0.00981706	2.06931	0.00567372	0.190998	0.753901	Solyc09g008670.2.1
hom|comp409_c0_seq1	Unknown_Protein_(AHRD_V1)	2.60666	-0.132064	0.675169	0.32726	0.309747	-0.705258	0.0435348	-1.03252	0.00691438	Solyc01g106810.2.1
hom|comp414_c0_seq1	Ethylene_responsive_transcription_factor_2b_(AHRD_V1_*-*-_C0J9I6_9ROSA)	8.47616	0.0948527	0.835253	-1.45058	0.00833669	-1.41188	0.00967577	0.0387045	0.932309	Solyc09g075420.2.1
hom|comp4154_c0_seq4	NA	7.67754	0.890386	0.226984	1.99051	0.0162594	1.52071	0.0523295	-0.469803	0.512614	NA
hom|comp4169_c0_seq1	Mitochondrial_trans-2-enoyl-CoA_reductase_(AHRD_V1_**--_A2A846_MOUSE)	6.07774	0.188991	0.645147	1.11777	0.018289	0.82333	0.0651	-0.294437	0.476443	Solyc12g096780.1.1
hom|comp417_c0_seq1	Polyphenol_oxidase_(AHRD_V1_***-_Q41428_SOLTU)	8.65209	0.244928	0.514024	0.688025	0.0861999	1.09986	0.0123018	0.411838	0.281636	Solyc08g074620.1.1
hom|comp4187_c0_seq1	Unknown_Protein_(AHRD_V1)	10.3504	0.0714679	0.721172	-1.51333	1.36716e-05	-1.18008	0.000113408	0.333254	0.117316	Solyc02g086460.2.1
hom|comp4187_c0_seq2	Unknown_Protein_(AHRD_V1)	10.0013	-0.00438975	0.981343	-1.58253	5.29046e-06	-1.19504	6.15318e-05	0.387482	0.0599996	Solyc02g086460.2.1
hom|comp4187_c0_seq3	Unknown_Protein_(AHRD_V1)	8.58238	-0.0114148	0.951837	-1.67809	3.29659e-06	-1.1154	0.000114932	0.562682	0.0119813	Solyc02g086460.2.1
hom|comp4199_c0_seq1	Cysteine_protease_inhibitor_8_(Fragment)_(AHRD_V1_***-_CPI8_SOLTU)	7.11049	-0.304843	0.756809	3.95044	0.00199145	3.7664	0.00272224	-0.184041	0.851466	Solyc03g098700.1.1
hom|comp4269_c0_seq1	NA	1.77688	1.47486	0.0265754	2.70001	0.000751525	2.27165	0.00247108	-0.428369	0.468866	NA
hom|comp4294_c0_seq1	Unknown_Protein_(AHRD_V1)	9.49913	-0.253899	0.461638	2.60721	1.24108e-05	2.34833	3.0921e-05	-0.25888	0.45314	Solyc06g068620.2.1
hom|comp4322_c0_seq1	Peroxidase_1_(AHRD_V1_****_Q84UA9_ARTAN)	6.80174	-0.720737	0.0941115	-0.862305	0.0512095	-1.67815	0.00150219	-0.81585	0.062666	Solyc08g069040.2.1
hom|comp435_c0_seq1	Acireductone_dioxygenase_(AHRD_V1_****_A8UGP3_SOLTU)	6.33858	-0.229731	0.343665	1.10292	0.000722574	0.536121	0.0425135	-0.566796	0.0338476	Solyc09g082650.2.1
hom|comp4369_c0_seq1	LanC-like_protein_2_(AHRD_V1_***-_B6TCV9_MAIZE)	8.96536	-0.104257	0.770237	1.16664	0.00710752	1.34222	0.00304843	0.175587	0.624177	Solyc11g010170.1.1
hom|comp4396_c0_seq2	Serine-threonine_protein_kinase_(AHRD_V1_****_O24395_WHEAT)	2.52266	-0.816236	0.0646948	-0.902	0.0446906	-1.0149	0.0272949	-0.1129	0.780282	Solyc02g090390.2.1
hom|comp4426_c0_seq1	Lipoxygenase_(AHRD_V1_****_Q9FT17_SOLLC)	7.34274	-0.335449	0.551101	0.146312	0.793379	-1.15546	0.0591892	-1.30177	0.0373911	Solyc01g099150.2.1
hom|comp4507_c0_seq1|hom|comp4507_c0_seq2	Patatin-like_phospholipase_family_protein_(AHRD_V1_****_Q2QNW3_ORYSJ)	8.19917	1.34537	0.19652	5.45553	0.000211946	6.54508	4.77773e-05	1.08955	0.288736	Solyc08g006850.2.1
hom|comp4507_c0_seq3|hom|comp4507_c0_seq4|hom|comp4507_c0_seq5|hom|comp4507_c0_seq6	Patatin-like_protein_1_(AHRD_V1_***-_Q9FZ09_TOBAC)	3.46852	0.662995	0.342844	2.62597	0.00267846	2.45811	0.00406219	-0.16786	0.806136	Solyc04g079250.2.1
hom|comp4523_c0_seq4|hom|comp4523_c0_seq5	NA	5.79305	0.215327	0.539641	0.515834	0.158839	1.3545	0.00246088	0.838671	0.0326051	NA
hom|comp4531_c0_seq2|hom|comp4531_c0_seq3|hom|comp4531_c0_seq5	Beta-D-glucosidase_(AHRD_V1_***-_O82074_TROMA)	1.93915	0.172357	0.745425	-0.150235	0.777032	1.20854	0.0409578	1.35878	0.0248082	Solyc11g071640.1.1
hom|comp4573_c0_seq1	ATP_binding_protein_(AHRD_V1_**--_D7LS09_ARALY)	2.11009	0.691705	0.238075	1.81678	0.00793279	-0.497445	0.3882	-2.31422	0.00177687	Solyc03g097670.2.1
hom|comp460_c0_seq1	Proteinase_inhibitor_I_(AHRD_V1_***-_Q3S492_SOLTU)	12.0289	-1.60246	0.122775	2.62427	0.0199609	3.15836	0.00760632	0.534094	0.587008	Solyc09g089510.2.1
hom|comp4698_c0_seq1	Ethylene_responsive_transcription_factor_1a_(AHRD_V1_****_D1MWZ3_CITLA)	11.0479	0.0928745	0.684456	-1.28085	0.000168652	-1.07838	0.000631763	0.202469	0.382968	Solyc05g052050.1.1
hom|comp4700_c1_seq2	NA	3.19274	-0.656545	0.0294036	-1.14472	0.00125031	-0.482313	0.0919935	0.662405	0.028278	NA
hom|comp4767_c0_seq1	Cysteine-rich_extensin-like_protein-2_(AHRD_V1_*-*-_Q08195_TOBAC)	9.01772	-0.708697	0.424627	5.81159	4.23084e-05	5.21589	0.000104283	-0.595699	0.500128	Solyc05g053960.2.1
hom|comp4799_c0_seq1	Multidrug_resistance_protein_mdtK_(AHRD_V1_***-_MDTK_CITK8)	9.76865	-0.229811	0.595636	1.33072	0.00974144	0.831895	0.0749906	-0.498823	0.261419	Solyc03g118970.2.1
hom|comp4823_c0_seq4	Atp-dependent_RNA_helicase_(AHRD_V1_*-**_B8BY61_THAPS)	5.63178	-0.25518	0.440941	-0.276481	0.404966	-1.21131	0.00334053	-0.93483	0.0145812	Solyc07g064520.2.1
hom|comp4841_c0_seq1	Ethylene_responsive_transcription_factor_1a_(AHRD_V1_*-**_D1MWZ3_CITLA)	10.1066	0.00142929	0.994532	-1.20041	0.000140844	-0.671974	0.00779715	0.528438	0.0262802	Solyc05g052040.1.1
hom|comp4851_c0_seq4|hom|comp4851_c0_seq3	Smg-7_homolog_nonsense_mediated_mRNA_decay_factor_(C._elegans)_(Fragment)_(AHRD_V1_*---_B1ALB4_HUMAN)	7.13291	-0.0554805	0.919428	-1.07867	0.0709514	0.405871	0.46531	1.48455	0.0193256	Solyc10g080740.1.1
hom|comp4910_c0_seq1	Receptor_like_kinase,_RLK	8.20334	0.293076	0.427859	-1.93868	0.000259141	-2.26261	7.46325e-05	-0.323934	0.382494	Solyc02g070890.2.1
hom|comp4927_c0_seq1|hom|comp4927_c0_seq2	cytochrome_P450	8.06377	-0.119369	0.588343	1.99696	2.57397e-06	1.49865	3.32373e-05	-0.498314	0.0414118	Solyc11g069800.1.1
hom|comp4960_c0_seq1	Arabidopsis_thaliana_genomic_DNA_chromosome_5_P1_clone_MOK16_(AHRD_V1_***-_Q9LYW2_ARATH)	11.5523	0.0802689	0.721313	-1.01138	0.000905605	-0.214402	0.349986	0.796974	0.00439606	Solyc06g075170.1.1
hom|comp4973_c0_seq1	Acyl-protein_thioesterase_2_(AHRD_V1_**--_B6T1C9_MAIZE)	4.95664	0.0627874	0.79731	1.07842	0.00104578	0.942111	0.00261165	-0.136307	0.579495	Solyc06g067950.2.1
hom|comp5016_c0_seq12|hom|comp5016_c0_seq15	NA	4.5963	0.577916	0.309318	1.24466	0.0434811	0.694807	0.226768	-0.549851	0.332229	NA
hom|comp5029_c0_seq1	Blue_copper-like_protein_(AHRD_V1_*---_A3F8V0_GOSHI)	5.61867	0.323832	0.280108	1.9868	3.39593e-05	2.18412	1.49148e-05	0.197312	0.50258	Solyc04g074740.2.1
hom|comp5050_c0_seq2	AT-hook_motif_nuclear_localized_protein_17_(AHRD_V1_**--_Q9LTA2_ARATH)	8.02266	0.176275	0.535738	-1.01274	0.00410636	-0.928294	0.00688712	0.0844432	0.765012	Solyc04g076220.2.1
hom|comp5067_c0_seq1	Fatty_acyl_coA_reductase_(AHRD_V1_***-_Q8L4M0_WHEAT)	5.21167	0.201057	0.609336	1.58603	0.00187845	1.3165	0.00604397	-0.269527	0.495569	Solyc11g067190.1.1
hom|comp5113_c0_seq1	Gibberellin-regulated_protein_2_(AHRD_V1_**--_B6TLZ8_MAIZE)	5.99185	0.225177	0.570449	-1.15505	0.0129272	-0.929609	0.0356333	0.225446	0.569996	Solyc05g006160.2.1
hom|comp5142_c0_seq1	Phosphoserine_phosphatase_(AHRD_V1_****_B6SU38_MAIZE)	10.0799	-0.0828298	0.823507	1.3528	0.00374272	1.32538	0.00424658	-0.0274276	0.94106	Solyc06g076510.2.1
hom|comp5202_c0_seq1	Non-specific_lipid-transfer_protein_(AHRD_V1_*-*-_B9NBN9_POPTR)	2.91556	2.2434	0.00933698	1.96954	0.0182872	2.59445	0.00400608	0.624916	0.393763	Solyc09g065430.2.1
hom|comp521_c0_seq1	S8-RNase_(Fragment)_(AHRD_V1_**--_Q5XPJ2_MALDO)	11.4127	-0.0986209	0.934742	5.79864	0.000561368	5.38167	0.000965307	-0.416966	0.729951	Solyc07g006570.2.1
hom|comp5255_c0_seq3	Pol_polyprotein_(AHRD_V1_*-*-_POL_MLVFP)	6.44467	-0.142459	0.762768	-1.07819	0.0404479	-1.00642	0.0528299	0.0717723	0.878919	Solyc11g050910.1.1
hom|comp5272_c0_seq5	Pyrimidine_5&apos-nucleotidase_(AHRD_V1_****_B4WF69_9CAUL)	3.83394	-0.270544	0.403898	-0.325699	0.318706	1.08098	0.00577039	1.40668	0.00104638	Solyc09g075890.2.1
hom|comp5287_c0_seq1	Lysophospholipid_acyltransferase_(AHRD_V1_****_B6K7S6_SCHJY)	10.4019	-0.282888	0.071001	1.09368	1.33255e-05	0.757808	0.000283586	-0.335876	0.0373443	Solyc08g007860.2.1
hom|comp5292_c0_seq1	Myrosinase_binding_protein_(AHRD_V1_**-*_P93065_BRANA)	7.62239	-0.0159915	0.983677	-0.324716	0.679157	-1.99943	0.0251855	-1.67471	0.0523593	Solyc09g083030.1.1
hom|comp5311_c0_seq1	Vicilin_(Fragment)_(AHRD_V1_*---_B4X640_PISVE)	8.942	-0.789938	0.0828878	1.26506	0.0114185	1.17487	0.0166742	-0.0901957	0.830553	Solyc02g085590.2.1
hom|comp5322_c0_seq1	CER1_protein_(Fragment)_(AHRD_V1_*---_Q0WLZ2_ARATH)	4.59225	0.19884	0.414233	-1.0004	0.00154106	-0.572101	0.0339185	0.428299	0.0960971	Solyc07g006300.2.1
hom|comp5348_c1_seq1	Gibberellin_regulated_protein_(AHRD_V1_**--_Q2HRH3_MEDTR)	8.1418	-1.30052	0.0221964	-0.16776	0.735235	-0.302517	0.544601	-0.134757	0.78568	Solyc06g007910.2.1
hom|comp5429_c0_seq1	Acid_phosphatase_(AHRD_V1_**--_O49855_SOYBN)	8.44267	-0.463813	0.562002	4.01484	0.00038511	3.71712	0.000684135	-0.297717	0.708335	Solyc03g121100.2.1
hom|comp5437_c0_seq1	Unknown_Protein_(AHRD_V1)	7.80568	0.0866703	0.755894	-1.83299	4.59518e-05	-0.661966	0.0344896	1.17103	0.00146281	Solyc04g054340.1.1
hom|comp5523_c0_seq1	Protein_phosphatase_2C_(AHRD_V1_***-_B1B5N6_PHYPA)	8.52536	0.300751	0.453198	0.618955	0.13902	1.12033	0.0154196	0.501375	0.222211	Solyc03g007230.2.1
hom|comp5539_c0_seq1	Unknown_Protein_(AHRD_V1)	6.60328	0.135597	0.772254	-1.15795	0.0290743	-1.00538	0.0516338	0.15257	0.744826	Solyc11g006890.1.1
hom|comp5576_c0_seq1	Peroxidase_1_(AHRD_V1_****_Q84UA9_ARTAN)	2.97775	1.03576	0.010525	-0.0425544	0.900279	0.823611	0.0318002	0.866166	0.0254722	Solyc02g094180.2.1
hom|comp5675_c0_seq1	Unknown_Protein_(AHRD_V1)	8.94616	0.981866	0.00339697	-1.33481	0.000401057	-1.21921	0.000784763	0.115599	0.664267	Solyc01g106690.2.1
hom|comp5737_c0_seq1|hom|comp5737_c0_seq2	1-aminocyclopropane-1-carboxylate_oxidase_3_(AHRD_V1_**--_ACCO3_CUCME)	9.62295	0.11226	0.804394	-0.691833	0.147729	-1.42254	0.00895283	-0.73071	0.128451	Solyc02g071380.2.1
hom|comp5799_c0_seq1	GRAS_family_transcription_factor_(AHRD_V1_**-*_B9GJL6_POPTR)	10.9787	0.0321993	0.905312	-1.16561	0.00125003	-0.956875	0.00452577	0.208737	0.447225	Solyc01g100200.2.1
hom|comp5813_c0_seq1|hom|comp5813_c0_seq2|hom|comp5813_c0_seq4	Bzip_transcription_factor-like_(AHRD_V1_*-*-_Q8RU34_ORYSJ)	2.77961	1.28646	0.0148826	0.781734	0.105257	0.684167	0.150229	-0.0975663	0.828786	Solyc01g112050.2.1
hom|comp5930_c0_seq1	Pectinesterase_(AHRD_V1_***-_C0PST8_PICSI)	8.41449	-0.0758348	0.867708	-0.609302	0.199381	-1.09408	0.0330255	-0.484779	0.299994	Solyc03g083720.1.1
hom|comp5954_c0_seq3	Lipase_(AHRD_V1_****_B6UAB9_MAIZE)	6.7241	-0.174615	0.601729	1.07043	0.00780248	1.17746	0.00446571	0.107034	0.747975	Solyc05g005000.2.1
hom|comp5982_c0_seq1	CRT_binding_factor_2_(AHRD_V1_*-*-_B3TPN7_SOLHA)	6.81132	0.568454	0.404396	-1.65163	0.0296266	-0.577069	0.397561	1.07456	0.130579	Solyc03g026280.2.1
hom|comp5989_c0_seq1|hom|comp5989_c0_seq2	Ectonucleoside_triphosphate_diphosphohydrolase_6_(AHRD_V1_**--_Q6YHK4_CAVPO)	6.59074	0.0111939	0.985797	1.71092	0.0188677	2.17658	0.00514706	0.465659	0.465102	Solyc02g081980.2.1
hom|comp6001_c0_seq1|hom|comp6001_c0_seq2	Endoribonuclease_L-PSP_family_protein_(AHRD_V1_**-*_D7LAZ0_ARALY)	9.13897	-0.961457	0.250973	2.60436	0.007864	2.66197	0.00694573	0.0576162	0.943263	Solyc07g064600.2.1
hom|comp6006_c0_seq1	Late_embryo_abundance_protein_(Fragment)_(AHRD_V1_*-*-_C6F8V9_PSEMZ)	2.59312	0.218011	0.632714	1.97702	0.00115017	1.63768	0.00398153	-0.339347	0.460595	Solyc02g077970.2.1
hom|comp6038_c0_seq2	Serine/threonine_phosphatase_family_protein_(AHRD_V1_****_C1E0J1_9CHLO)	3.80178	-1.04606	0.0209458	-1.38922	0.00453364	-0.975684	0.0287686	0.413536	0.305713	Solyc03g118890.2.1
hom|comp6060_c0_seq2	NA	8.07328	-1.2322	0.0414693	0.891678	0.121826	0.573052	0.303111	-0.318626	0.559663	NA
hom|comp6200_c0_seq1	NA	8.16433	-0.1599	0.695543	2.64661	5.14953e-05	2.50791	8.07409e-05	-0.138704	0.73401	NA
hom|comp6269_c0_seq1	GDSL_esterase/lipase_At2g23540_(AHRD_V1_****_GDL38_ARATH)	3.18559	2.76079	0.0134995	1.82761	0.076095	2.57712	0.019018	0.74951	0.436662	Solyc02g090210.2.1
hom|comp6277_c0_seq1	Unknown_Protein_(AHRD_V1)	4.92193	0.366367	0.314485	1.18544	0.00634423	0.16314	0.64747	-1.02231	0.0142133	Solyc02g062270.2.1
hom|comp6282_c0_seq1	Beta-galactosidase_(AHRD_V1_***-_O81100_SOLLC)	7.31994	-0.0524956	0.875461	0.50849	0.150044	1.02613	0.0102646	0.517636	0.143564	Solyc12g008840.1.1
hom|comp6320_c0_seq1	Transmembrane_protein_adipocyte-associated_1_homolog_(AHRD_V1_***-_TPRA1_CHICK)	2.87156	1.48836	0.0339408	0.906628	0.166128	1.17752	0.0809327	0.270895	0.665157	Solyc06g069490.2.1
hom|comp6332_c0_seq1	AMP_deaminase_(AHRD_V1_***-_D3BRS6_POLPA)	9.67051	-0.126409	0.67136	0.961308	0.00753997	1.0492	0.00451334	0.087896	0.767446	Solyc09g014770.2.1
hom|comp6383_c0_seq1	LOB_domain_protein_42_(AHRD_V1_***-_D7KWD0_ARALY)	2.90883	0.0470574	0.928844	-2.00769	0.00283807	-1.57294	0.0118158	0.434753	0.417173	Solyc02g085910.2.1
hom|comp6448_c0_seq1	Acyl-CoA_synthetase/AMP-acid_ligase_II_(AHRD_V1_****_D0C359_9GAMM)	6.25481	0.132477	0.717777	-1.23253	0.00598831	-0.893453	0.030723	0.339076	0.363527	Solyc03g031940.2.1
hom|comp6449_c0_seq1	Cytochrome_P450	5.29913	-0.195333	0.39115	1.00327	0.000935582	0.505551	0.0424926	-0.497715	0.0451896	Solyc05g047530.2.1
hom|comp6507_c0_seq1	Glutathione_S-transferase-like_protein_(AHRD_V1_****_A8DUB0_SOLLC)	7.36843	-0.694169	0.0130748	1.00165	0.00142891	1.02285	0.0012361	0.0212061	0.928737	Solyc09g011630.2.1
hom|comp6516_c0_seq1|hom|comp6516_c0_seq2	Subtilisin-like_protease_(AHRD_V1_**--_O82777_SOLLC)	8.14278	-0.433522	0.200478	1.76555	0.000220924	2.10701	5.22259e-05	0.341461	0.305829	Solyc10g084320.1.1
hom|comp6601_c0_seq1|hom|comp6601_c0_seq2|hom|comp6601_c0_seq3	RING_finger_protein_5_(AHRD_V1_*---_B6TI40_MAIZE)	9.91534	0.194088	0.552173	-2.08526	5.54826e-05	-0.734746	0.0418062	1.35052	0.00155218	Solyc10g008400.1.1
hom|comp6601_c0_seq3	RING_finger_protein_5_(AHRD_V1_*---_B6TI40_MAIZE)	10.5021	0.225269	0.546658	-2.37968	5.68247e-05	-0.90001	0.0315451	1.47967	0.00208092	Solyc10g008400.1.1
hom|comp6624_c0_seq13|hom|comp6624_c0_seq2|hom|comp6624_c0_seq3|hom|comp6624_c0_seq14|hom|comp6624_c0_seq15|hom|comp6624_c0_seq4|hom|comp6624_c0_seq16|hom|comp6624_c0_seq5|hom|comp6624_c0_seq6|hom|comp6624_c0_seq7	Serine_carboxypeptidase_1_(AHRD_V1_***-_B6TC80_MAIZE)	8.4303	-0.275698	0.29499	1.08527	0.00139326	1.21438	0.000625419	0.129109	0.616189	Solyc04g077650.2.1
hom|comp67_c0_seq1	5&apos-methylthioadenosine/S-_adenosylhomocysteine_nucleosidase_(AHRD_V1_*-*-_D6E0Z8_9FIRM)	13.3974	-0.515452	0.221179	1.17363	0.013849	1.05305	0.0234581	-0.120586	0.766588	Solyc08g066880.2.1
hom|comp6729_c0_seq1	WRKY_transcription_factor_(AHRD_V1_***-_D3YEX5_SOLLC)	9.15862	0.0032196	0.991355	-1.07574	0.00391838	-0.76764	0.0240719	0.308104	0.31249	Solyc01g095630.2.1
hom|comp673_c0_seq1	Kunitz_trypsin_inhibitor_4_(Fragment)_(AHRD_V1_****_C1J5E0_POPBA)	8.02097	-1.68161	0.0953784	3.30576	0.00460816	2.89604	0.00985227	-0.409719	0.663655	Solyc11g022590.1.1
hom|comp6750_c0_seq1	Cell_number_regulator_2_(AHRD_V1_**--_B6TYV8_MAIZE)	9.92406	0.187496	0.599332	-1.09882	0.00964692	-0.587925	0.119385	0.510898	0.169803	Solyc04g007900.2.1
hom|comp6756_c0_seq1	Solute_carrier_family_22_member_5_(Predicted)_(AHRD_V1_***-_B3RF59_SORAR)	2.75608	1.3675	0.0372133	0.860775	0.162027	1.05472	0.0939227	0.19395	0.740981	Solyc05g053860.2.1
hom|comp6764_c0_seq1|hom|comp6764_c0_seq3	Ureide_permease_2_(AHRD_V1_***-_B6U6B9_MAIZE)	7.64585	-0.259602	0.431457	-1.11365	0.00544461	-0.767689	0.0355134	0.345961	0.300148	Solyc01g010290.2.1
hom|comp6774_c0_seq1	Short-chain_dehydrogenase/reductase_(AHRD_V1_***-_B0KZQ5_CAPAN)	7.70301	0.0668351	0.905146	2.41472	0.00125164	2.54725	0.000857904	0.132539	0.813387	Solyc01g094260.2.1
hom|comp6820_c0_seq1	Receptor_like_kinase,_RLK	3.20308	0.278851	0.515026	-0.738146	0.103966	0.295339	0.491055	1.03348	0.0310769	Solyc08g061560.2.1
hom|comp6866_c0_seq1	LRR_receptor-like_serine/threonine-protein_kinase,_RLP	8.52495	-0.70509	0.381428	-2.24307	0.0152831	-1.97424	0.0279338	0.268835	0.734337	Solyc05g055190.1.1
hom|comp6870_c0_seq1	Glutathione_S-transferase-like_protein_(AHRD_V1_***-_A8DUB0_SOLLC)	11.2335	0.26089	0.466934	-1.00115	0.0155571	-0.457376	0.21417	0.543773	0.145753	Solyc10g084960.1.1
hom|comp702_c0_seq1	GDSL_esterase/lipase_At1g28590_(AHRD_V1_***-_GDL8_ARATH)	12.7667	-0.97317	0.167989	2.4862	0.00341949	2.38961	0.00436985	-0.0965924	0.885744	Solyc12g017460.1.1
hom|comp7096_c0_seq1	Chaperone_protein_dnaJ_20_(AHRD_V1_***-_B6U349_MAIZE)	7.55098	0.443027	0.0945965	-2.51484	9.04813e-07	-1.11604	0.000875524	1.3988	0.000157174	Solyc09g092260.2.1
hom|comp7096_c0_seq2	Chaperone_protein_dnaJ_20_(AHRD_V1_***-_B6U349_MAIZE)	10.0107	0.582771	0.0184889	-1.22382	0.000144492	-0.994647	0.000710225	0.229175	0.296174	Solyc09g092260.2.1
hom|comp7110_c0_seq1	Transcription_regulatory_protein_SNF5_(AHRD_V1_*-*-_D3B6R9_POLPA)	7.87154	0.394522	0.130912	-1.26515	0.000342859	-0.342866	0.183324	0.922286	0.00315789	Solyc06g068540.2.1
hom|comp7110_c0_seq3	Transcription_regulatory_protein_SNF5_(AHRD_V1_*-*-_D3B6R9_POLPA)	7.72618	0.382933	0.0688217	-1.07299	0.000185428	-0.531002	0.0178435	0.541983	0.0161323	Solyc03g117680.2.1
hom|comp7110_c0_seq4	Transcription_regulatory_protein_SNF5_(AHRD_V1_*-*-_D3B6R9_POLPA)	5.28392	0.162201	0.495348	-1.18525	0.00039732	-0.129897	0.583452	1.05536	0.000934102	Solyc03g117680.2.1
hom|comp7122_c0_seq1	Kunitz_trypsin_inhibitor_(AHRD_V1_****_B8Y888_TOBAC)	9.0182	0.134521	0.734273	1.66976	0.00142729	1.82282	0.000768379	0.153064	0.699568	Solyc03g098740.1.1
hom|comp7167_c0_seq1	Sucrose_synthase_4_(AHRD_V1_****_Q7Y078_SOLTU)	7.81081	-0.248582	0.320578	1.02162	0.0015199	0.920858	0.00301769	-0.100757	0.680935	Solyc07g042520.2.1
hom|comp7198_c0_seq1	Aquaporin_2_(AHRD_V1_***-_O65357_SAMSA)	9.57091	-0.224021	0.69408	-1.35858	0.0336176	-0.379058	0.508787	0.97952	0.106709	Solyc05g055990.2.1
hom|comp7263_c0_seq2	Exocyst_complex_component_7_(AHRD_V1_*---_EXOC7_DROME)	11.0797	-0.120944	0.569531	-1.03041	0.000503636	-0.839248	0.00214024	0.19116	0.374432	Solyc06g075610.1.1
hom|comp730_c0_seq1	Acid_phosphatase_(AHRD_V1_**--_O49855_SOYBN)	9.00711	0.68728	0.281433	0.850963	0.188846	2.18969	0.00452758	1.33873	0.0506266	Solyc06g062370.2.1
hom|comp7389_c0_seq1	Integral_membrane_single_C2_domain_protein_(AHRD_V1_**--_B9HY18_POPTR)	7.98258	0.0104397	0.946823	1.00717	5.62262e-05	0.932863	0.000106131	-0.0743071	0.63687	Solyc04g008620.2.1
hom|comp7405_c0_seq1	Multidrug_resistance_protein_mdtK_(AHRD_V1_**--_MDTK_YERP3)	2.57553	1.00383	0.104521	0.37067	0.525088	1.2623	0.0484658	0.891634	0.143966	Solyc07g052380.2.1
hom|comp7408_c0_seq1|hom|comp7408_c0_seq2	Xyloglucan_endotransglucosylase/hydrolase_7_(AHRD_V1_***-_C0IRG6_ACTDE)	6.16987	0.016143	0.967982	-1.01608	0.0266267	-0.26765	0.510422	0.748427	0.0850753	Solyc12g011030.1.1
hom|comp7487_c0_seq1	Unknown_Protein_(AHRD_V1)	8.61197	-0.238791	0.602679	-0.851998	0.0837527	-1.17193	0.0245437	-0.319936	0.487883	Solyc10g078440.1.1
hom|comp7567_c0_seq3|hom|comp7567_c0_seq4	Laccase_(AHRD_V1_***-_Q9ZP47_POPTR)	3.33547	1.27444	0.0123882	0.850026	0.0701995	1.59057	0.00346522	0.740546	0.108032	Solyc06g050530.2.1
hom|comp769_c0_seq1	Peroxidase_(AHRD_V1_****_Q50LG4_TOBAC)	9.69289	-0.374972	0.584415	3.0278	0.000994049	3.11703	0.000807545	0.0892242	0.895704	Solyc03g006700.2.1
hom|comp7708_c0_seq1	Blue_copper_protein_(Fragment)_(AHRD_V1_*---_O82576_MAIZE)	9.2967	-0.565169	0.219911	1.19583	0.019622	0.937491	0.0548616	-0.258339	0.563225	Solyc07g008120.2.1
hom|comp7798_c0_seq1	Xylanase_inhibitor_(Fragment)_(AHRD_V1_**--_Q53IQ4_WHEAT)	10.8889	0.211066	0.488219	-2.09341	2.88452e-05	-0.654105	0.0494966	1.43931	0.000587723	Solyc01g080020.2.1
hom|comp7825_c0_seq1	Acetylornithine_deacetylase_or_succinyl-diaminopimelate_desuccinylase_(AHRD_V1_**--_D4MFM7_9ENTE)	9.31587	-0.92791	0.1984	2.07125	0.0115872	2.3982	0.00507533	0.326951	0.638108	Solyc08g076970.2.1
hom|comp7877_c0_seq1	MYB_transcription_factor_(AHRD_V1_***-_Q9FNN6_ARATH)	10.4957	-0.0546458	0.726091	-1.41614	2.61457e-06	-0.731384	0.000667165	0.684753	0.00107115	Solyc11g006720.1.1
hom|comp7881_c0_seq1	Alcohol_dehydrogenase_2_(AHRD_V1_****_B6TDN5_MAIZE)	8.8856	-0.0195843	0.954773	-0.804477	0.037698	-1.10154	0.00824696	-0.297065	0.398285	Solyc08g083280.2.1
hom|comp7902_c0_seq2	Cellulose_synthase-like_C2_glycosyltransferase_family_2_(AHRD_V1_**-*_A9RNK0_PHYPA)	1.66278	1.00498	0.17818	1.66836	0.0368497	1.61077	0.0424864	-0.0575937	0.935552	Solyc10g083670.1.1
hom|comp7907_c0_seq1	RNA-binding_protein_28_(AHRD_V1_*---_B0X2T7_CULQU)	5.43111	0.281632	0.363305	1.13013	0.00327226	0.016505	0.956602	-1.11362	0.00358894	Solyc01g109990.2.1
hom|comp7951_c0_seq1	Plant-specific_domain_TIGR01570_family_protein_(AHRD_V1_***-_B6U2A5_MAIZE)	5.19225	1.07868	0.0018488	0.961939	0.00387052	1.26323	0.000607591	0.301291	0.270814	Solyc05g010010.1.1
hom|comp7956_c0_seq1	Uncharacterized_ACR_COG1678_family_protein_(AHRD_V1_**--_B6SSQ6_MAIZE)	10.1243	0.220795	0.613829	-1.66695	0.00272596	-1.04458	0.0331358	0.622369	0.172512	Solyc02g067050.2.1
hom|comp803_c0_seq1	GDSL_esterase/lipase_At1g29670_(AHRD_V1_***-_GDL15_ARATH)	8.00593	-0.646849	0.051972	1.37249	0.000841968	1.11264	0.00346462	-0.259848	0.39719	Solyc02g071700.2.1
hom|comp8037_c0_seq1|hom|comp8037_c0_seq2|hom|comp8037_c0_seq3|hom|comp8037_c0_seq4	Aluminum-induced_protein-like_(AHRD_V1_***-_Q9FG81_ARATH)	9.80428	0.577851	0.0512005	-1.16642	0.00116617	-0.328595	0.237146	0.837825	0.00924339	Solyc03g006490.2.1
hom|comp8037_c0_seq3|hom|comp8037_c0_seq4|hom|comp8037_c0_seq5	Aluminum-induced_protein-like_(AHRD_V1_***-_Q9FG81_ARATH)	10.9134	0.537055	0.0601791	-1.2071	0.000741638	-0.355685	0.191272	0.851412	0.00717616	Solyc03g006490.2.1
hom|comp8037_c0_seq5	Aluminum-induced_protein-like_(AHRD_V1_***-_Q9FG81_ARATH)	5.89143	-0.0309879	0.912301	-2.28607	7.36066e-06	-0.265722	0.355397	2.02034	2.19572e-05	Solyc03g006490.2.1
hom|comp8097_c0_seq1	Strictosidine_synthase-like_protein_(AHRD_V1_***-_A7WPL3_TOBAC)	7.74051	-0.245157	0.566877	-1.83693	0.00121147	-1.34986	0.00839938	0.487078	0.266425	Solyc07g055740.1.1
hom|comp8119_c0_seq1	Threonine_endopeptidase_(AHRD_V1_*---_B6TCN7_MAIZE)	9.01821	-0.378817	0.354527	2.05492	0.000346018	2.19557	0.000206751	0.140651	0.726093	Solyc03g007830.2.1
hom|comp8142_c0_seq1	Os02g0448600_protein_(Fragment)_(AHRD_V1_*---_Q0E1G8_ORYSJ)	11.0423	0.307973	0.51379	-1.61276	0.00518799	-0.477103	0.318866	1.13565	0.0313543	Solyc01g009430.2.1
hom|comp8151_c0_seq1	WRKY_transcription_factor-30_(AHRD_V1_****_B6VB04_CAPAN)	10.0131	-0.00840919	0.980869	-1.3186	0.00309097	-0.542497	0.143425	0.776104	0.046282	Solyc08g008280.2.1
hom|comp8181_c0_seq1	At1g04280-like_protein_(Fragment)_(AHRD_V1_*-*-_B0FVI9_ARALY)	10.358	-0.142551	0.593795	1.07075	0.00195047	1.01536	0.00276261	-0.0553868	0.83483	Solyc06g053810.2.1
hom|comp8186_c0_seq3	WRKY_transcription_factor-c_(AHRD_V1_****_Q5DJV3_CAPAN)	6.1259	0.165121	0.697355	-1.48121	0.00479937	-1.70152	0.00199121	-0.220306	0.604934	Solyc02g088340.2.1
hom|comp8214_c0_seq1	Deoxyuridine_5&apos-triphosphate_nucleotidohydrolase_(AHRD_V1_***-_D0NVQ2_PHYIN)	7.58537	-0.137866	0.498554	1.01825	0.000388212	0.905032	0.000925715	-0.113214	0.576941	Solyc01g100030.2.1
hom|comp827_c0_seq1	N(4)-(Beta-N-acetylglucosaminyl)-_L-asparaginase_(AHRD_V1_****_ASPG_ELIMR)	9.46285	-0.401902	0.237606	-1.18135	0.00406515	-0.770547	0.0365478	0.4108	0.228084	Solyc04g078460.2.1
hom|comp8301_c0_seq1	Heavy_metal-associated_domain_containing_protein_expressed_(AHRD_V1_*-*-_Q10RN8_ORYSJ)	8.03917	-0.0731493	0.801283	-1.45723	0.000409532	-0.761777	0.0223526	0.695453	0.0335018	Solyc10g086280.1.1
hom|comp8316_c0_seq1	Pre-mRNA-splicing_factor_cwc22_(AHRD_V1_*-*-_B0W4Z5_CULQU)	5.74523	-0.512575	0.151429	0.561973	0.119357	-0.448764	0.203847	-1.01074	0.0118444	Solyc08g005190.2.1
hom|comp8329_c0_seq1	BHLH_transcription_factor_(AHRD_V1_*-**_B6TXR4_MAIZE)	10.2487	0.212103	0.26958	-1.08198	0.0001303	-0.633693	0.00568475	0.448285	0.0328411	Solyc01g086870.2.1
hom|comp8396_c0_seq1	Histidine_kinase_2_(AHRD_V1_****_A3QVR9_LOTJA)	5.52832	0.0618847	0.898208	1.35068	0.0165992	1.00902	0.0577116	-0.341661	0.485312	Solyc04g008110.2.1
hom|comp8409_c0_seq1	Potassium_channel_tetramerization_domain-containing_protein_(AHRD_V1_***-_D7MIW8_ARALY)	10.3013	-0.0611992	0.867629	-1.22898	0.00624849	-0.851906	0.0382405	0.377075	0.316619	Solyc08g081230.1.1
hom|comp8481_c0_seq1	Cupin_RmlC-type_(AHRD_V1_**--_B4F886_MAIZE)	2.92342	0.470639	0.365054	-1.58433	0.00942123	-1.37484	0.0194961	0.20949	0.681794	Solyc02g067440.2.1
hom|comp8529_c0_seq1	Peptide_transporter_(AHRD_V1_**-*_A6YJX4_9MAGN)	3.3425	0.339179	0.381409	1.05982	0.0167094	0.769455	0.0641957	-0.290368	0.45133	Solyc05g005970.2.1
hom|comp8531_c0_seq1	F-box_family_protein_(AHRD_V1_***-_D7MS00_ARALY)	9.90955	0.106049	0.744358	-1.51195	0.000712191	-0.208972	0.523717	1.30298	0.00200964	Solyc08g048430.2.1
hom|comp8554_c0_seq1	Auxin-induced_SAUR-like_protein_(AHRD_V1_***-_Q8S351_CAPAN)	10.3336	-0.0213783	0.919427	-1.4909	2.56202e-05	-0.922347	0.00113901	0.568555	0.019898	Solyc01g110920.2.1
hom|comp8566_c0_seq1	NA	5.20472	-0.456732	0.393572	-0.883756	0.11493	-1.47509	0.0161854	-0.59133	0.27511	NA
hom|comp8662_c0_seq1|hom|comp8662_c0_seq2	AT-hook_motif_nuclear_localized_protein_1_(AHRD_V1_***-_O04696_PEA)	8.96039	0.0624885	0.859198	-0.906465	0.0244214	-1.07441	0.0105001	-0.167948	0.635202	Solyc01g094460.2.1
hom|comp8667_c1_seq1	Pto-responsive_gene_1_protein_(AHRD_V1_***-_Q9M723_SOLLC)	9.48258	-0.194168	0.706014	1.11904	0.0488799	1.27308	0.0287997	0.154039	0.764438	Solyc11g011030.1.1
hom|comp8697_c0_seq1|hom|comp8697_c0_seq2	Kinesin_(AHRD_V1_***-_Q5MNW6_GOSHI)	7.48218	-0.167944	0.582755	0.968324	0.00821937	1.02577	0.00591055	0.0574436	0.849943	Solyc06g009780.2.1
hom|comp8697_c0_seq5	Kinesin_(AHRD_V1_***-_Q5MNW6_GOSHI)	2.74167	-1.31077	0.0216138	0.372687	0.458511	-0.0958675	0.846792	-0.468555	0.355146	Solyc09g075480.2.1
hom|comp8776_c0_seq1	NA	7.51832	-0.0872341	0.791576	-1.84585	0.000175147	-0.639971	0.0740667	1.20588	0.00366541	NA
hom|comp8778_c0_seq1	Oxidoreductase_family_protein_(AHRD_V1_***-_D7LXC3_ARALY)	5.74245	-0.114364	0.637488	-1.02122	0.00141363	-0.395556	0.123379	0.625669	0.0236849	Solyc11g011840.1.1
hom|comp8846_c0_seq1	UDP-glucosyltransferase_family_1_protein_(AHRD_V1_****_C6KI44_CITSI)	8.79235	0.465219	0.320741	-1.25109	0.0182729	-0.338624	0.464637	0.912471	0.0673264	Solyc01g066100.1.1
hom|comp8856_c0_seq1	F-box_protein_PP2-B1_(AHRD_V1_***-_PP2B1_ARATH)	3.54343	-0.785873	0.0505001	-1.45951	0.00200903	-0.466131	0.217371	0.993378	0.0184202	Solyc12g098200.1.1
hom|comp8897_c0_seq1	Avr9/Cf-9_rapidly_elicited_protein_146_(AHRD_V1_***-_Q9FQZ6_TOBAC)	7.19389	0.0934089	0.677261	1.69553	1.35685e-05	1.34955	9.52187e-05	-0.345971	0.143093	Solyc06g066520.1.1
hom|comp89_c0_seq1	PVR3-like_protein_(AHRD_V1_***-_B6TYX6_MAIZE)	10.5611	0.261568	0.351858	-1.42189	0.000325662	-1.18218	0.00126013	0.239711	0.391911	Solyc03g121900.1.1
hom|comp8924_c0_seq1	Chymotrypsin_inhibitor-2_(AHRD_V1_***-_A8V445_HORSP)	5.49251	-1.16571	0.0691454	1.18675	0.0650078	1.32107	0.0436615	0.134319	0.819574	Solyc10g086100.1.1
hom|comp904_c0_seq1|hom|comp904_c0_seq2|hom|comp904_c0_seq3	Unknown_Protein_(AHRD_V1)	10.7147	0.135441	0.425489	-1.19926	2.22338e-05	-1.12389	3.88866e-05	0.0753758	0.653797	Solyc02g086460.2.1
hom|comp904_c0_seq3	Unknown_Protein_(AHRD_V1)	8.68549	0.0309934	0.867233	-1.58846	4.54014e-06	-1.19231	5.61927e-05	0.396153	0.0527484	Solyc02g086460.2.1
hom|comp9050_c0_seq1	2-oxoglutarate-dependent_dioxygenase_(AHRD_V1_****_B9GL08_POPTR)	6.78955	-0.267567	0.647404	4.24659	1.91163e-05	4.58902	9.6385e-06	0.342433	0.559639	Solyc00g138060.2.1
hom|comp909_c1_seq1	Annexin_2_(AHRD_V1_***-_A9X4R2_BRAJU)	12.175	-0.766693	0.0811701	1.8087	0.000986156	1.53059	0.00303769	-0.278107	0.498366	Solyc04g055170.2.1
hom|comp913_c0_seq4	PPPDE_peptidase_domain_containing_2a_(AHRD_V1_*---_Q6PC81_DANRE)	3.40214	0.648251	0.210775	1.73835	0.00486017	0.751415	0.152091	-0.986934	0.0689146	Solyc09g061310.2.1
hom|comp9152_c0_seq1	Prephenate_dehydratase_family_protein_(AHRD_V1_****_D7KMI7_ARALY)	7.64411	-0.442699	0.0888444	1.13446	0.000667111	0.979187	0.00187341	-0.155271	0.524054	Solyc02g080620.2.1
hom|comp9197_c1_seq5	Tir-nbs-lrr,_resistance_protein	7.81975	-0.208081	0.617007	-1.13301	0.0182232	-0.983115	0.0346304	0.149892	0.717837	Solyc11g011090.1.1
hom|comp9267_c0_seq7	Lysine_ketoglutarate_reductase_trans-splicing_related_1_(AHRD_V1_***-_Q8H767_ARATH)	5.23369	-0.416256	0.255931	1.04369	0.0126901	-0.138654	0.696733	-1.18234	0.00639209	Solyc10g009170.1.1
hom|comp9283_c0_seq1|hom|comp9283_c0_seq2	Vacuolar_protein_sorting-associated_protein_8_(AHRD_V1_*---_D0NE39_PHYIN)	7.09155	-0.12328	0.801357	-1.06709	0.0489384	-0.129047	0.792305	0.938039	0.0772713	Solyc05g044610.1.1
hom|comp943_c0_seq1	Hypersensitive_response_assisting_protein_(AHRD_V1_***-_Q9SWC6_CAPAN)	12.6276	-0.164947	0.629562	1.01072	0.0120739	0.807464	0.0347926	-0.20326	0.553466	Solyc07g006560.2.1
hom|comp9459_c0_seq1	F-box_protein_PP2-B1_(AHRD_V1_***-_PP2B1_ARATH)	8.40142	0.0575655	0.842087	-1.03417	0.00417941	-0.769821	0.0207632	0.264345	0.369713	Solyc01g100000.2.1
hom|comp9479_c0_seq1	Calmodulin_(AHRD_V1_***-_B6TGU5_MAIZE)	8.26592	0.0914858	0.807218	-1.01102	0.0195542	-0.42485	0.271333	0.58617	0.139097	Solyc02g091500.1.1
hom|comp9500_c0_seq1	ATP-binding_cassette_transporter_(AHRD_V1_***-_D8T797_SELML)	8.25166	0.107456	0.640401	1.80077	9.79468e-06	1.52554	4.15839e-05	-0.275235	0.245259	Solyc03g120980.2.1
hom|comp9579_c0_seq1	ABC_transporter_G_family_member_1_(AHRD_V1_****_AB1G_ARATH)	4.57583	1.17082	0.00543904	2.79359	6.92619e-06	2.78844	7.04203e-06	-0.00514649	0.987973	Solyc05g054890.2.1
hom|comp9580_c0_seq1	Unknown_Protein_(AHRD_V1)	8.84967	0.000181591	0.999188	-1.59734	3.0626e-06	-1.15784	5.24433e-05	0.439502	0.0297955	Solyc02g086460.2.1
hom|comp9608_c0_seq1	Unknown_Protein_(AHRD_V1)	8.42954	-0.453588	0.345683	1.34969	0.0144651	1.87506	0.00210825	0.525369	0.278307	Solyc09g074350.1.1
hom|comp9646_c0_seq1	Phloem_lectin_(AHRD_V1_***-_Q8LK67_9ROSI)	6.66227	-0.463012	0.328983	1.50366	0.00744192	1.61676	0.00487205	0.113102	0.807224	Solyc00g048510.2.1
hom|comp9661_c0_seq1	Uncharacterized_aarF_domain-containing_protein_kinase_1_(AHRD_V1_*---_ADCK1_XENLA)	3.37988	0.0150528	0.954225	-0.935904	0.00427695	0.0656213	0.802697	1.00153	0.00279643	Solyc04g049380.2.1
hom|comp9667_c0_seq2	Chaperone_protein_dnaJ_11_(AHRD_V1_*-*-_B6SUM8_MAIZE)	9.67085	0.132909	0.57119	-1.77775	1.28213e-05	-0.563788	0.0320386	1.21396	0.000306911	Solyc04g081530.1.1
hom|comp97_c0_seq1	Catalase_(AHRD_V1_***-_Q2PYW5_SOLTU)	13.638	0.265579	0.307251	-1.01025	0.00210407	-0.477355	0.0816499	0.532895	0.055947	Solyc12g094620.1.1
hom|comp971_c0_seq4	NA	5.37578	0.163283	0.589298	1.31938	0.00108633	1.25138	0.0015675	-0.0680026	0.821028	NA
hom|comp9748_c0_seq1	NA	2.4114	0.0322679	0.941522	-0.121067	0.78352	1.37272	0.00930823	1.49378	0.00575993	NA
hom|comp9769_c0_seq1	Hydroxymethylglutaryl-CoA_synthase_(AHRD_V1_***-_A9ZMZ7_HEVBR)	9.11417	-0.198394	0.616453	1.9576	0.000440254	1.93839	0.000474138	-0.0192061	0.961079	Solyc12g056450.1.1
hom|comp978_c0_seq1	Kunitz_trypsin_inhibitor_(AHRD_V1_****_B8Y888_TOBAC)	12.6951	-0.46306	0.163083	1.28449	0.00184364	1.18188	0.00317368	-0.102611	0.745768	Solyc06g072230.1.1
hom|comp9873_c0_seq1	Hydroxycinnamoyl_transferase_(AHRD_V1_**-*_D2XJ64_9MAGN)	5.50788	-0.32738	0.549365	-1.97944	0.00370418	-1.68104	0.00961423	0.298391	0.584698	Solyc05g052680.1.1
hom|comp9918_c0_seq1	Cytochrome_P450	5.91589	-0.302876	0.490288	1.14395	0.0218722	1.20413	0.0171036	0.0601793	0.889699	Solyc01g009370.1.1
hom|comp9977_c0_seq1	Cytochrome_P450	10.5139	-0.40367	0.300949	1.82314	0.000572374	1.80702	0.000611176	-0.01612	0.966131	Solyc07g014670.2.1

## Sheet: Leaf L1
Accessions	Description	Average expression	Log2 FC E	P value E	Log2 FC F	P value F	Log2 FC EF	P value EF	Log2 FC EF vs. F	P value EF vs. F	ITAG 2.3 ID
hom|comp10_c0_seq1	Proteinase_inhibitor_II_(AHRD_V1_***-_B3F0C1_TOBAC)	11.7238	0.349711	0.570523	2.34961	0.00273413	2.5294	0.00168324	0.179783	0.769201	Solyc11g020990.1.1
hom|comp10007_c0_seq1	Lipase-like_protein_(AHRD_V1_**--_Q9M3D1_ARATH)	10.2511	0.0558064	0.882088	-1.37564	0.00373188	-1.18024	0.00912577	0.195396	0.60582	Solyc04g010250.2.1
hom|comp10023_c0_seq1	Beta-1_3-glucanase_(AHRD_V1_***-_Q68V46_OLEEU)	9.12939	-1.08971	0.191433	-1.21332	0.149771	-1.73269	0.049927	-0.519374	0.519488	Solyc10g079860.1.1
hom|comp1009_c0_seq1	Homeobox-leucine_zipper-like_protein_(AHRD_V1_*-*-_Q3HRT1_PICGL)	9.52761	-0.0644138	0.83873	-1.17656	0.00335452	-1.02613	0.0075758	0.150434	0.636168	Solyc02g077590.1.1
hom|comp10094_c0_seq1	Ethylene-responsive_transcription_factor_7_(AHRD_V1_*-**_ERF83_ARATH)	2.29091	2.33204	0.00117231	-0.239508	0.655844	0.954272	0.0970128	1.19378	0.0449159	Solyc06g065820.2.1
hom|comp10131_c0_seq1	LOB_domain_protein_38_(AHRD_V1_*-*-_D7LT02_ARALY)	4.51415	-0.0788672	0.843527	1.53479	0.00272627	0.812281	0.063338	-0.722506	0.0929741	Solyc04g077990.2.1
hom|comp10148_c0_seq1|hom|comp10148_c0_seq2	GDSL_esterase/lipase_At5g33370_(AHRD_V1_***-_GDL79_ARATH)	5.30055	0.0885084	0.807554	-0.162411	0.656058	0.913805	0.0271681	1.07622	0.0123387	Solyc04g050730.2.1
hom|comp10213_c0_seq1	ER_lumen_retaining_receptor_family-like_protein_(AHRD_V1_***-_Q38JH5_SOLTU)	7.65825	-0.128312	0.670328	1.13547	0.00301521	0.936359	0.00940895	-0.199109	0.511623	Solyc06g083270.2.1
hom|comp10231_c0_seq1|hom|comp10231_c0_seq2	Beta-glucosidase_01_(AHRD_V1_***-_B5M9E4_SOLLC)	6.45161	0.169201	0.707453	2.62435	0.000129888	2.63028	0.000127554	0.00592038	0.989485	Solyc01g074030.2.1
hom|comp10235_c0_seq1	Transcription_factor_WRKY_(AHRD_V1_***-_C7E5X8_CAPAN)	5.79242	-0.333322	0.175389	1.00891	0.00128561	0.754195	0.00795594	-0.254715	0.291194	Solyc02g080890.2.1
hom|comp10240_c0_seq1	Unknown_Protein_(AHRD_V1)	5.61203	0.0769563	0.89918	2.49507	0.00176161	2.51985	0.00164821	0.0247814	0.967444	Solyc01g105770.2.1
hom|comp1029_c0_seq1	Endochitinase_(Chitinase)_(AHRD_V1_****_Q43184_SOLTU)	9.88856	-0.529891	0.331199	1.25812	0.0356479	0.876068	0.122104	-0.38205	0.47849	Solyc02g082930.2.1
hom|comp10454_c0_seq1	Tropinone_reductase_I_(AHRD_V1_**--_Q9AR59_SOLTU)	9.12224	-0.212164	0.639468	1.33709	0.0122818	1.06117	0.0361651	-0.275919	0.543945	Solyc10g081560.1.1
hom|comp1048_c0_seq2	Signal_peptidase_complex_catalytic_subunit_SEC11A_(AHRD_V1_***-_C1BS39_9MAXI)	7.34016	-0.367115	0.412356	0.431159	0.338742	-0.914538	0.0587887	-1.3457	0.0105108	Solyc12g006540.1.1
hom|comp10491_c0_seq1	Ninja-family_protein_1_(AHRD_V1_*-*-_NNJA1_WHEAT)	5.67869	0.57055	0.125811	1.02104	0.0135301	1.03436	0.0126554	0.013321	0.969675	Solyc05g012210.2.1
hom|comp10522_c0_seq1	Vicilin_(Fragment)_(AHRD_V1_*---_B4X640_PISVE)	8.6161	-0.509699	0.12517	1.42271	0.000865056	1.43363	0.000818964	0.0109262	0.972103	Solyc02g085590.2.1
hom|comp10590_c0_seq2	NA	4.20804	-1.51383	0.137736	0.329186	0.733109	-2.15902	0.0441027	-2.48821	0.02416	NA
hom|comp10614_c0_seq1	1-aminocyclopropane-1-carboxylate_synthase_(AHRD_V1_****_Q96580_SOLLC)	7.19517	0.358347	0.410688	2.65219	8.03826e-05	2.90144	3.79502e-05	0.249253	0.563688	Solyc08g081540.2.1
hom|comp1068_c0_seq1	Alpha-humulene/(-)-(E)-beta-_caryophyllene_synthase_(AHRD_V1_****_HUMS_ARATH)	8.96387	-0.345642	0.559486	3.28257	0.000184172	3.45289	0.000122971	0.170319	0.7722	Solyc09g092470.2.1
hom|comp10682_c0_seq1	Non-specific_lipid-transfer_protein_(AHRD_V1_***-_B9NBN9_POPTR)	9.26035	0.172741	0.482981	1.04028	0.00133848	1.25817	0.000336018	0.217891	0.379704	Solyc06g084190.2.1
hom|comp1072_c0_seq1|hom|comp1072_c0_seq2	UDP-D-glucose_dehydrogenase_(AHRD_V1_***-_D2WK25_GOSHI)	11.2137	-0.0311932	0.85274	0.845794	0.000412178	1.00106	0.000110146	0.155266	0.365321	Solyc02g067080.2.1
hom|comp1072_c0_seq3|hom|comp1072_c0_seq4	UDP-glucose_6-dehydrogenase_(AHRD_V1_****_B6TBY8_MAIZE)	7.74136	0.0694962	0.772184	0.807427	0.00609738	1.05451	0.00109825	0.24708	0.315	Solyc02g088690.2.1
hom|comp1072_c0_seq4	UDP-glucose_6-dehydrogenase_(AHRD_V1_****_B6TBY8_MAIZE)	4.83758	-0.00928938	0.965742	0.786865	0.00386055	1.0986	0.000387142	0.311731	0.170092	Solyc02g088690.2.1
hom|comp10732_c0_seq1	Single-stranded_DNA_binding_protein_p30_subunit_(AHRD_V1_****_C5JUU5_AJEDS)	6.79683	0.118794	0.544361	1.10022	0.000165309	0.636736	0.00713034	-0.463482	0.0342125	Solyc07g018300.2.1
hom|comp10740_c0_seq2	Exostosin_family_protein_(AHRD_V1_**--_D7M892_ARALY)	2.90077	1.24416	0.0361975	0.433941	0.419173	0.64671	0.237709	0.212768	0.68827	Solyc03g097060.2.1
hom|comp10758_c0_seq1	Anthocyanidin_synthase_(AHRD_V1_**--_Q2QCX4_GOSHI)	8.12295	-0.614465	0.385153	3.25219	0.000702332	2.80694	0.00195565	-0.445254	0.525379	Solyc10g076660.1.1
hom|comp10758_c0_seq2	Anthocyanidin_synthase_(AHRD_V1_**--_Q2QCX4_GOSHI)	6.38397	-0.599279	0.332401	2.37323	0.00235291	2.03533	0.00607113	-0.337893	0.57849	Solyc10g076660.1.1
hom|comp10814_c0_seq1	NA	3.67574	-0.297155	0.582194	0.349754	0.518505	-1.05493	0.0710022	-1.40468	0.0226709	NA
hom|comp10885_c0_seq1	Unknown_Protein_(AHRD_V1)	7.00248	-0.0747387	0.844213	2.03203	0.000260976	1.77921	0.000707515	-0.252819	0.510562	Solyc04g015820.1.1
hom|comp10917_c0_seq1	Anthocyanidin_3-O-glucosyltransferase_(AHRD_V1_****_B6SU01_MAIZE)	7.95193	1.51423	0.0550895	-0.99052	0.186191	1.25912	0.101272	2.24964	0.00905583	Solyc09g059170.1.1
hom|comp1092_c0_seq1|hom|comp1092_c0_seq2	Lipoxygenase_(AHRD_V1_****_Q96573_SOLLC)	14.9526	0.422095	0.225894	1.45926	0.00119365	1.47357	0.00111511	0.014311	0.965971	Solyc01g006540.2.1
hom|comp10961_c0_seq1	BHLH_transcription_factor_(AHRD_V1_*-**_Q401N4_9LILI)	8.86835	-0.0687934	0.683496	1.26963	1.4889e-05	1.17409	2.9304e-05	-0.0955424	0.572756	Solyc10g009290.1.1
hom|comp1097_c0_seq1	Meiosis_5_(AHRD_V1_*-*-_B6T5X0_MAIZE)	7.92481	1.24821	0.0410356	0.355873	0.519374	1.87151	0.00555586	1.51563	0.0173202	Solyc12g011010.1.1
hom|comp11013_c0_seq1|hom|comp11013_c0_seq2	Male_sterility_5_family_protein_(Fragment)_(AHRD_V1_*---_B1Q393_BRAOT)	6.59679	-1.93198	0.0461588	-1.06102	0.240193	-1.94792	0.0447066	-0.886903	0.321177	Solyc06g007970.2.1
hom|comp11037_c0_seq1	Zinc_ion_binding_protein_(AHRD_V1_***-_D7LRR6_ARALY)	7.79124	0.498823	0.0274587	1.01305	0.000373919	0.894812	0.000930367	-0.118238	0.555028	Solyc01g090740.2.1
hom|comp1105_c0_seq1	AP2-like_ethylene-responsive_transcription_factor_At1g79700_(AHRD_V1_*---_AP2L3_ARATH)	7.38714	-0.00411092	0.990948	1.12993	0.00945647	1.05273	0.0137396	-0.0772026	0.831479	Solyc11g072600.1.1
hom|comp11057_c0_seq2|hom|comp11057_c0_seq3|hom|comp11057_c0_seq4|hom|comp11057_c0_seq5|hom|comp11057_c0_seq6|hom|comp11057_c0_seq1	NA	2.98748	1.51267	0.0425257	0.750433	0.276178	-0.0486171	0.942001	-0.79905	0.248103	NA
hom|comp11057_c0_seq4|hom|comp11057_c0_seq5|hom|comp11057_c0_seq6	NA	4.10888	0.148574	0.854274	1.42062	0.101519	-2.07544	0.0249092	-3.49606	0.00124183	NA
hom|comp1110_c0_seq1	Hydroxycinnamoyl_CoA_quinate_transferase_(AHRD_V1_*---_Q70G32_SOLLC)	10.9003	-0.0449065	0.911457	2.02739	0.000421944	2.2306	0.000202327	0.203208	0.616998	Solyc12g096790.1.1
hom|comp11103_c0_seq1	DNA_polymerase_(AHRD_V1_****_B9SC90_RICCO)	7.74398	0.28502	0.137958	1.11054	8.85192e-05	0.803846	0.00104627	-0.30669	0.113383	Solyc02g093300.2.1
hom|comp11115_c0_seq1	Pyruvate_phosphate_dikinase_(AHRD_V1_***-_Q84N32_SORBI)	12.8556	-0.0220709	0.931867	-1.00532	0.00250837	-0.608784	0.0360155	0.396535	0.146124	Solyc01g080460.2.1
hom|comp1117_c0_seq1	Cytochrome_P450	3.52945	-0.0641672	0.906619	-2.06762	0.00303369	-1.03857	0.0799271	1.02905	0.0823318	Solyc12g006460.1.1
hom|comp11297_c0_seq1	Non-specific_lipid-transfer_protein_(AHRD_V1_***-_B9SFJ1_RICCO)	4.40529	0.402578	0.0721225	2.23567	5.39821e-07	2.03214	1.31419e-06	-0.203526	0.333647	Solyc09g082270.2.1
hom|comp11372_c0_seq1	Major_facilitator_superfamily_(MFS_1)_transporter_(AHRD_V1_*---_Q392L2_BURS3)	5.89251	-0.14861	0.745668	-0.860286	0.0822066	0.254208	0.580967	1.11449	0.0312618	Solyc05g051900.2.1
hom|comp11384_c0_seq1	Heat_stress_transcription_factor_(AHRD_V1_***-_D4QAU8_CARPA)	7.35991	-0.691199	0.140453	1.89564	0.00133494	1.54778	0.00492694	-0.34786	0.439282	Solyc04g016000.2.1
hom|comp11400_c0_seq1	Multidrug_resistance_protein_mdtK_(AHRD_V1_**--_MDTK_ENTS8)	5.69545	-1.03271	0.00641919	0.31941	0.314176	-0.137348	0.658393	-0.456757	0.160523	Solyc12g019320.1.1
hom|comp11494_c0_seq1	Kunitz-type_protease_inhibitor-like_protein_(AHRD_V1_***-_Q2XPY0_SOLTU)	9.68017	0.0256593	0.984796	4.16826	0.00983511	4.41409	0.00715684	0.245829	0.855252	Solyc03g098760.1.1
hom|comp11575_c0_seq1	Chalcone_isomerase_(AHRD_V1_*-*-_B6TFR7_MAIZE)	6.95658	-0.194893	0.533817	1.63504	0.000291323	1.55531	0.000426162	-0.0797307	0.797436	Solyc08g061480.2.1
hom|comp11617_c0_seq1	Multidrug_resistance_protein_ABC_transporter_family_(AHRD_V1_***-_B9HTC0_POPTR)	8.13319	-0.605217	0.20202	-1.2532	0.0178456	-0.761301	0.116548	0.491899	0.293098	Solyc05g014380.2.1
hom|comp1162_c0_seq1	Beta-galactosidase_(AHRD_V1_***-_Q9LLS9_SOLLC)	11.7146	-0.260829	0.291372	0.962693	0.00207714	1.01688	0.00143743	0.0541897	0.821691	Solyc02g084720.2.1
hom|comp11630_c0_seq1|hom|comp11630_c0_seq3	Genomic_DNA_chromosome_5_P1_clone_MXM12_(AHRD_V1_*-*-_Q9SD86_ARATH)	3.55173	-1.31492	0.0438622	-0.876724	0.155486	-0.110073	0.850979	0.766651	0.208877	Solyc12g038490.1.1
hom|comp1165_c0_seq1	BURP_domain-containing_protein_(AHRD_V1_*---_B2ZPK5_SOLTU)	5.65781	0.206079	0.685689	-1.30212	0.0249033	-0.942176	0.0857132	0.35994	0.483373	Solyc01g109500.2.1
hom|comp11663_c1_seq1|hom|comp11663_c1_seq2|hom|comp11663_c1_seq3	SNF2_helicase_(AHRD_V1_*---_D7FHS8_ECTSI)	3.63406	-0.373362	0.276755	1.57999	0.00064071	1.23881	0.00335174	-0.341177	0.317921	Solyc03g095680.1.1
hom|comp11770_c0_seq1	Xylanase_inhibitor_(Fragment)_(AHRD_V1_**--_Q53IQ4_WHEAT)	8.16928	0.345261	0.421329	3.53299	6.03494e-06	3.10645	1.87945e-05	-0.426545	0.324602	Solyc01g080010.2.1
hom|comp11845_c0_seq1	FIP1_(AHRD_V1_**--_B6TFD3_MAIZE)	6.22774	-0.27569	0.353732	-1.06647	0.00366706	-0.907165	0.0094177	0.159308	0.586558	Solyc03g098660.2.1
hom|comp11865_c0_seq1	G-type_lectin_S-receptor-like_serine/threonine-protein_kinase_At2g19130_(AHRD_V1_*---_Y2913_ARATH)	8.52066	-0.0658063	0.9061	1.06723	0.0779866	1.46746	0.0222678	0.400231	0.478699	Solyc07g055560.2.1
hom|comp11888_c0_seq1	Non-specific_lipid-transfer_protein_(AHRD_V1_*-**_B9GSL1_POPTR)	5.84958	0.765407	0.0983645	2.80416	5.34884e-05	2.72353	6.8199e-05	-0.080636	0.851668	Solyc03g005210.2.1
hom|comp1192_c0_seq1	Wound_induced_protein_(AHRD_V1_***-_B6T327_MAIZE)	6.36038	-0.226034	0.61366	-1.12148	0.0270375	-0.651832	0.163689	0.469647	0.304291	Solyc07g054800.1.1
hom|comp11942_c0_seq1	Nodulin-like_protein_(AHRD_V1_**--_B6TIX8_MAIZE)	6.20241	0.179303	0.641769	2.15165	0.000178419	1.50989	0.00232938	-0.641753	0.116597	Solyc00g052940.2.1
hom|comp12037_c0_seq1	Unknown_Protein_(AHRD_V1)	8.83866	-0.226586	0.522492	-1.19714	0.00565488	-0.557888	0.13365	0.639251	0.090902	Solyc04g064530.1.1
hom|comp12046_c0_seq1	Purine_permease_family_protein_(AHRD_V1_**-*_D7MCV2_ARALY)	4.62553	0.0333977	0.91236	1.69758	0.00018301	1.64192	0.000237741	-0.0556595	0.854544	Solyc02g071060.2.1
hom|comp12048_c0_seq1	GDSL_esterase/lipase_At5g03980_(AHRD_V1_***-_GDL74_ARATH)	7.97722	-0.0647516	0.91359	2.37801	0.00215646	2.46136	0.00171472	0.0833492	0.888937	Solyc01g099020.2.1
hom|comp12048_c0_seq2	GDSL_esterase/lipase_At5g03980_(AHRD_V1_***-_GDL74_ARATH)	9.81608	0.0469031	0.955479	3.33861	0.00219981	3.24101	0.00266769	-0.0976047	0.907536	Solyc01g099020.2.1
hom|comp12055_c0_seq1	Glycosyl_transferase_family_17_protein_(AHRD_V1_***-_D7LPH9_ARALY)	9.48853	-0.148593	0.440003	-1.17937	7.74927e-05	-0.917926	0.000551666	0.261448	0.187367	Solyc02g093430.2.1
hom|comp1206_c0_seq1	Purple_acid_phosphatase_(AHRD_V1_**-*_B0WRM8_CULQU)	8.705	-0.213172	0.711648	1.99401	0.00514414	2.60369	0.00089669	0.609676	0.302124	Solyc07g008560.2.1
hom|comp12064_c0_seq1	Plant-specific_domain_TIGR01615_family_protein_(AHRD_V1_*-*-_B6UDN7_MAIZE)	5.85637	-0.0461709	0.910706	-1.15778	0.016158	-0.709786	0.107286	0.447995	0.290395	Solyc02g078150.2.1
hom|comp12126_c0_seq1	Peroxidase_(AHRD_V1_***-_Q9XIV9_TOBAC)	7.68989	0.262824	0.556371	3.54646	8.92118e-06	3.28699	1.73995e-05	-0.259471	0.56133	Solyc06g050440.2.1
hom|comp12139_c0_seq1	Hydrolase_alpha/beta_fold_family_protein_(AHRD_V1_***-_D7M5W5_ARALY)	9.54853	-0.286629	0.462886	1.6869	0.00113614	1.73529	0.000930999	0.048386	0.900034	Solyc01g088090.2.1
hom|comp12160_c0_seq1|hom|comp12160_c0_seq2	Long_cell-linked_locus_protein_(AHRD_V1_***-_Q946U8_MAIZE)	4.95163	0.223031	0.690812	1.81973	0.00740629	1.99298	0.0043437	0.173254	0.756955	Solyc01g079660.2.1
hom|comp12193_c0_seq1	Unknown_Protein_(AHRD_V1)	8.23445	0.102348	0.785075	-1.19617	0.00829541	-0.851916	0.0417617	0.344249	0.368183	Solyc11g065340.1.1
hom|comp12254_c0_seq1	Zinc_finger-homeodomain_protein_3_(Fragment)_(AHRD_V1_**--_B0LK14_SARHE)	3.10611	0.22014	0.734388	2.29351	0.0045206	1.6519	0.0255459	-0.641605	0.333079	Solyc03g116070.1.1
hom|comp12255_c0_seq1	Coatomer_beta&apos_subunit_(AHRD_V1_***-_C4YSS2_CANAW)	6.82267	-0.217442	0.763768	-1.85641	0.0247377	-1.35102	0.0837719	0.505389	0.489238	Solyc03g120260.2.1
hom|comp12277_c0_seq1	Os07g0175100_protein_(Fragment)_(AHRD_V1_***-_Q0D898_ORYSJ)	4.01097	-0.0067997	0.985744	0.477032	0.227553	1.00439	0.0219603	0.52736	0.185646	Solyc12g009000.1.1
hom|comp12304_c0_seq1	Importin_alpha-2_subunit_(AHRD_V1_***-_B6SUZ9_MAIZE)	5.85409	-0.0617987	0.905953	-1.0334	0.0700635	-1.19991	0.0402925	-0.166511	0.750777	Solyc10g084270.1.1
hom|comp1231_c0_seq1	Os07g0175100_protein_(Fragment)_(AHRD_V1_*---_Q0D898_ORYSJ)	7.65917	-0.0118095	0.977635	-0.0264383	0.94996	0.974016	0.0390762	1.00045	0.0349965	Solyc07g040960.1.1
hom|comp12349_c0_seq1	O-methyltransferase-like_protein_(AHRD_V1_***-_Q9T003_ARATH)	5.64596	-0.612189	0.481638	-0.450107	0.602789	-2.27723	0.0214968	-1.82712	0.053979	Solyc01g111900.2.1
hom|comp12355_c0_seq1	Protein_TIFY_3B_(AHRD_V1_*---_TIF3B_ARATH)	7.67185	0.320266	0.652808	2.84602	0.0020444	3.02602	0.00135167	0.180002	0.799691	Solyc12g049400.1.1
hom|comp12391_c1_seq1	MazG_nucleotide_pyrophosphohydrolase_(AHRD_V1_***-_C4ZJP2_THASP)	10.5686	0.0340391	0.935298	1.22731	0.0132104	1.80105	0.00130206	0.573743	0.190697	Solyc06g083130.2.1
hom|comp12407_c0_seq1	Phosphatidylinositol-4-phosphate_5-kinase_family_protein_(AHRD_V1_**--_D7L328_ARALY)	4.0409	-0.0210755	0.967101	0.726632	0.175362	-0.463321	0.374367	-1.18995	0.0379577	Solyc12g049590.1.1
hom|comp12469_c0_seq1	Unknown_Protein_(AHRD_V1)	7.20337	-0.738863	0.0636118	-1.33247	0.00368719	-1.23977	0.00569772	0.092702	0.799048	Solyc02g091380.1.1
hom|comp125_c0_seq1	2-oxoglutarate-dependent_dioxygenase_(AHRD_V1_****_B9GL08_POPTR)	7.04987	-0.0936638	0.722522	1.56697	0.000110511	1.43523	0.000222466	-0.131746	0.61856	Solyc02g062460.2.1
hom|comp12519_c0_seq1	Homeobox-leucine_zipper_protein_(AHRD_V1_***-_Q40781_PIMBR)	5.79627	0.199654	0.579901	-0.570664	0.132912	-1.039	0.0137805	-0.468334	0.209172	Solyc06g060830.2.1
hom|comp1254_c0_seq1	Lipase-like_(AHRD_V1_***-_Q8RZ40_ORYSJ)	12.4619	-0.436977	0.25349	1.30098	0.0047415	0.451158	0.239404	-0.849822	0.0400871	Solyc02g077420.2.1
hom|comp12543_c0_seq1|hom|comp12543_c0_seq2|hom|comp12543_c0_seq4|hom|comp12543_c0_seq5|hom|comp12543_c0_seq14|hom|comp12543_c0_seq6|hom|comp12543_c0_seq15|hom|comp12543_c0_seq7|hom|comp12543_c0_seq8|hom|comp12543_c0_seq9	1_4-dihydroxy-2-naphthoate_octaprenyltransferase_(AHRD_V1_****_B6UA12_MAIZE)	7.62552	-0.179605	0.379578	1.37905	3.33323e-05	1.27028	6.65141e-05	-0.108776	0.589969	Solyc01g105460.2.1
hom|comp12543_c0_seq18|hom|comp12543_c0_seq19|hom|comp12543_c0_seq1|hom|comp12543_c0_seq2|hom|comp12543_c0_seq10|hom|comp12543_c0_seq3|hom|comp12543_c0_seq11|hom|comp12543_c0_seq12|hom|comp12543_c0_seq4|hom|comp12543_c0_seq13	1_4-dihydroxy-2-naphthoate_octaprenyltransferase_(AHRD_V1_****_B6UA12_MAIZE)	8.50152	-0.0491712	0.836976	1.31506	0.000207074	1.28335	0.000250564	-0.0317109	0.894365	Solyc01g105460.2.1
hom|comp12588_c0_seq1	1-aminocyclopropane-1-_carboxylate_oxidase-like_protein_(AHRD_V1_**-*_Q9LTH7_ARATH)	6.66763	-0.765753	0.171754	-1.36963	0.0249476	-1.22077	0.0407719	0.148863	0.780668	Solyc12g006380.1.1
hom|comp12595_c0_seq2	Kelch-like_protein_6_(AHRD_V1_*-*-_B5X1S7_SALSA)	4.73377	0.0553208	0.930472	0.201052	0.751747	-1.34844	0.0539935	-1.5495	0.0309775	Solyc10g011790.2.1
hom|comp126_c0_seq2	Chitinase_(AHRD_V1_***-_B9VRK7_CAPAN)	13.2021	-0.900497	0.00800375	0.960974	0.00551059	-0.120566	0.668452	-1.08154	0.00265856	Solyc10g055800.1.1
hom|comp12610_c0_seq1	NA	6.45698	-1.27529	0.00690677	-0.58458	0.151923	-0.437958	0.27228	0.146621	0.705521	NA
hom|comp12625_c0_seq1	Carboxyl_methyltransferase_4_(AHRD_V1_****_B0ZB58_HUMLU)	8.82747	-0.191778	0.471833	1.24867	0.000639592	1.05854	0.00202297	-0.19013	0.47555	Solyc04g080660.2.1
hom|comp12637_c0_seq3	AMP_deaminase_(AHRD_V1_****_D3BRS6_POLPA)	2.78455	0.252186	0.632544	1.41258	0.0199318	0.562852	0.296732	-0.849729	0.127395	Solyc05g006910.2.1
hom|comp12655_c0_seq1	Hydrolase_alpha/beta_fold_family_protein_(AHRD_V1_****_D7LIQ3_ARALY)	8.54684	-0.0910879	0.81354	1.38824	0.00412058	1.52326	0.00228984	0.135023	0.727068	Solyc09g009520.2.1
hom|comp12700_c0_seq1	Plant_synaptotagmin_(AHRD_V1_**--_B9N719_POPTR)	7.53956	0.582712	0.186256	1.48806	0.00461426	1.47745	0.00481725	-0.0106105	0.9799	Solyc07g007680.2.1
hom|comp12708_c0_seq1	UDP-glucosyltransferase_family_1_protein_(AHRD_V1_****_C6KI43_CITSI)	7.89103	-0.977898	0.138057	-2.2276	0.00426503	-1.73259	0.0170056	0.495011	0.433693	Solyc01g107780.2.1
hom|comp12727_c0_seq1	Ethylene-responsive_transcription_factor_1_(AHRD_V1_*-**_ERF1_ORYSJ)	3.38876	-0.656086	0.316165	-0.995807	0.140241	0.396003	0.538554	1.39181	0.0490084	Solyc06g035700.1.1
hom|comp1273_c0_seq2|hom|comp1273_c0_seq5|hom|comp1273_c0_seq7|hom|comp1273_c0_seq8	Glutathione_S-transferase-like_protein_(AHRD_V1_****_A8DUB0_SOLLC)	6.68224	-0.575828	0.293831	-1.53884	0.0141836	-1.45592	0.0186587	0.0829145	0.876455	Solyc09g011490.2.1
hom|comp12733_c0_seq1	Receptor-like_protein_kinase_(AHRD_V1_***-_Q9LYS5_ARATH)	6.12391	0.346754	0.100354	1.05014	0.000262478	0.977484	0.000453227	-0.0726608	0.712523	Solyc12g098960.1.1
hom|comp1276_c0_seq4	Bifunctional_polymyxin_resistance_arnA_protein_(AHRD_V1_***-_B6TQB1_MAIZE)	7.5309	-0.0043495	0.984005	0.983835	0.000891062	1.24091	0.000153856	0.25707	0.252196	Solyc11g066720.1.1
hom|comp12770_c0_seq1|hom|comp12770_c0_seq2|hom|comp12770_c0_seq3	Receptor-like_kinase_(AHRD_V1_*-*-_Q9LL53_ORYSA)	8.18999	-0.0230134	0.968421	-1.68721	0.0138031	-1.77943	0.0104482	-0.0922144	0.874033	Solyc03g083480.2.1
hom|comp12770_c0_seq2	Receptor-like_kinase_(AHRD_V1_*-*-_Q9LL53_ORYSA)	3.25143	0.411153	0.582917	-2.02534	0.0188356	-1.75624	0.0356807	0.269094	0.718101	Solyc03g083480.2.1
hom|comp12827_c0_seq1	Aquaporin_(AHRD_V1_***-_Q39956_HELAN)	7.5112	0.356922	0.102829	1.81417	3.47687e-06	1.48368	2.07327e-05	-0.330489	0.127443	Solyc06g060760.2.1
hom|comp12837_c0_seq1	TPR_domain_protein_(AHRD_V1_*-*-_B6U810_MAIZE)	2.71117	0.701474	0.488765	2.22864	0.0453748	-0.397082	0.692713	-2.62573	0.0225725	Solyc06g068130.2.1
hom|comp12853_c0_seq1	Zinc_finger_protein_CONSTANS-LIKE_4_(AHRD_V1_*-*-_COL4_ARATH)	6.75885	0.0852737	0.834288	1.21788	0.0118115	1.12664	0.0175232	-0.0912429	0.822903	Solyc07g052620.1.1
hom|comp12861_c0_seq1	3-phenylpropionate-_dihydrodiol/cinnamic_acid-dihydrodiol_dehydrogenase_(AHRD_V1_*-*-_HCAB_SHIFL)	7.18849	-0.773751	0.243623	-1.94771	0.0108216	-1.4365	0.0441207	0.511216	0.432145	Solyc01g005500.2.1
hom|comp12862_c0_seq1|hom|comp12862_c0_seq2	Alcohol_dehydrogenase_(AHRD_V1_***-_Q8KRC3_MYXXA)	6.73687	-0.705828	0.079445	1.20875	0.0074053	1.38675	0.00325893	0.177997	0.633329	Solyc11g011340.1.1
hom|comp12869_c0_seq2	Ethylene-responsive_nuclear_protein_(AHRD_V1_*-*-_Q38MV1_SOLLC)	7.69131	0.139428	0.581704	0.746008	0.0122426	1.18591	0.000665125	0.439899	0.102526	Solyc02g070040.1.1
hom|comp129_c0_seq1	40S_ribosomal_protein_S4-like_protein_(AHRD_V1_***-_Q2XPX5_SOLTU)	5.48418	-0.11196	0.720197	1.01329	0.00748371	0.427454	0.189646	-0.585835	0.0825238	Solyc02g070350.2.1
hom|comp12914_c0_seq1	Polygalacturonase_inhibitor_protein_(AHRD_V1_***-_Q40160_SOLLC)	11.2866	0.239051	0.683398	3.49538	0.000106243	3.7854	5.50745e-05	0.290022	0.621451	Solyc09g014480.1.1
hom|comp12927_c0_seq1	DNA_polymerase_alpha_subunit_B_family_(AHRD_V1_***-_D7KVM0_ARALY)	5.79592	0.239705	0.199041	1.03132	0.00014357	0.773054	0.00124367	-0.258262	0.16917	Solyc05g014540.2.1
hom|comp12944_c0_seq1	Glutathione_S-transferase-like_protein_(AHRD_V1_****_A8DUB0_SOLLC)	4.38731	0.0933527	0.874085	2.12875	0.00400901	1.28554	0.0489319	-0.843202	0.172545	Solyc09g011510.2.1
hom|comp13025_c0_seq3	Laccase-22_(AHRD_V1_**--_LAC22_ORYSJ)	6.97824	0.185992	0.445338	0.901734	0.00316143	1.24516	0.000330061	0.343425	0.172984	Solyc07g052230.2.1
hom|comp13128_c0_seq1|hom|comp13128_c0_seq2	Receptor-like_protein_kinase_(AHRD_V1_***-_C6FF64_SOYBN)	7.01421	0.140935	0.41411	1.23654	2.0342e-05	1.36272	8.67165e-06	0.126177	0.463176	Solyc10g076760.1.1
hom|comp13146_c0_seq1	Ammonium_transporter_(AHRD_V1_***-_B9HCZ0_POPTR)	8.82921	-0.682457	0.155412	-1.29565	0.0153024	-1.09605	0.0331468	0.199604	0.662843	Solyc10g076480.1.1
hom|comp13151_c0_seq1	Cytochrome_P450	9.72448	-1.05799	0.0307946	-0.33345	0.447279	-0.522081	0.243734	-0.188631	0.66409	Solyc02g065220.2.1
hom|comp13156_c0_seq1	Alcohol_dehydrogenase_(AHRD_V1_***-_ADH2_BACST)	9.92325	-0.477685	0.204689	1.75661	0.000535103	1.7006	0.000678753	-0.0560054	0.876821	Solyc11g010990.1.1
hom|comp13235_c1_seq1	cytochrome_P450	6.52545	-0.58005	0.0325993	-1.53177	6.3313e-05	-0.940432	0.00242265	0.59134	0.0300081	Solyc04g083140.1.1
hom|comp13315_c0_seq1	NA	3.84003	-0.449081	0.299022	1.50605	0.00424644	1.19673	0.0152372	-0.309321	0.468	NA
hom|comp1338_c0_seq1	Phenylalanine_ammonia-lyase_(AHRD_V1_***-_D2CFQ1_9SOLA)	3.49117	-0.378494	0.556168	-0.231882	0.716917	1.52334	0.0340809	1.75522	0.0179376	Solyc10g086180.1.1
hom|comp13389_c0_seq1|hom|comp13389_c0_seq2	WRKY-like_transcription_factor_(AHRD_V1_****_Q06B53_SOLPE)	6.80248	-0.774245	0.104007	-1.12998	0.0259746	-0.737129	0.119484	0.392856	0.385728	Solyc09g014990.2.1
hom|comp13391_c0_seq1	Laccase_(AHRD_V1_***-_Q9AUI0_PINTA)	6.29636	-0.27153	0.446553	1.62309	0.000781186	1.64848	0.000698275	0.0253859	0.942417	Solyc11g062440.1.1
hom|comp13415_c0_seq1	Multidrug_resistance_protein_mdtK_(AHRD_V1_***-_MDTK_EDWI9)	4.39593	0.497046	0.088708	1.07745	0.00216464	0.816117	0.0112763	-0.261334	0.345092	Solyc03g034400.2.1
hom|comp13422_c0_seq1	RAG1-activating_protein_1_homolog_(AHRD_V1_**--_R1AP1_DANRE)	8.24192	-0.541548	0.095172	1.45915	0.000555845	1.38407	0.000816471	-0.0750797	0.803652	Solyc01g099880.2.1
hom|comp13468_c0_seq1	Multidrug_resistance_protein_ABC_transporter_family_(AHRD_V1_**--_B9GX56_POPTR)	1.73765	-0.680716	0.36709	1.52789	0.0598542	-0.325252	0.661394	-1.85314	0.0276926	Solyc08g081890.2.1
hom|comp13567_c0_seq4	Genomic_DNA_chromosome_5_TAC_clone_K1F13_(AHRD_V1_*-*-_Q9FJZ5_ARATH)	5.10878	-0.126843	0.555593	1.40041	4.96855e-05	1.27843	0.00010549	-0.121975	0.570604	Solyc01g109800.2.1
hom|comp13578_c0_seq1	Aspartic_proteinase_nepenthesin-1_(AHRD_V1_**--_C0JAB4_ORYCO)	7.5011	-0.615144	0.314489	-1.3132	0.0471785	-1.1532	0.0750741	0.159996	0.788618	Solyc08g068870.2.1
hom|comp1358_c0_seq1	Calreticulin_2_calcium-binding_protein_(AHRD_V1_****_A8HMC0_CHLRE)	10.2794	-0.697343	0.150251	-0.700575	0.148558	-1.08704	0.0354331	-0.386467	0.408218	Solyc04g048900.2.1
hom|comp13614_c0_seq1	Endoglucanase_1_(AHRD_V1_***-_B6U0J0_MAIZE)	5.87898	-0.0932195	0.744484	1.46776	0.000350922	1.58133	0.000197033	0.113577	0.691683	Solyc07g049300.2.1
hom|comp13628_c0_seq1	CER1_protein_(Fragment)_(AHRD_V1_*---_Q0WLZ2_ARATH)	5.02064	1.28207	0.0109897	1.04151	0.0299521	0.351343	0.414083	-0.690167	0.124966	Solyc07g006300.2.1
hom|comp13805_c0_seq1	F-box_family_protein_(AHRD_V1_***-_B9MX86_POPTR)	4.61803	-0.119373	0.814379	1.12166	0.0468017	1.25763	0.0292416	0.135977	0.789219	Solyc02g083170.2.1
hom|comp13818_c0_seq1	UDP-glucosyltransferase_HvUGT5876_(AHRD_V1_***-_D3WYW1_HORVD)	7.14904	-0.450701	0.322082	2.15803	0.000535734	2.36364	0.000268987	0.205605	0.644901	Solyc10g079350.1.1
hom|comp13950_c0_seq1	Ethylene-responsive_transcription_factor_4_(AHRD_V1_*-*-_ERF78_ARATH)	4.633	0.201235	0.598451	1.37596	0.00393608	1.83458	0.000559208	0.458619	0.243363	Solyc12g009240.1.1
hom|comp13961_c0_seq1	Lipid_transfer_protein_(AHRD_V1_***-_A5JUZ7_SESIN)	9.27187	-0.237534	0.450026	1.47379	0.000631167	1.28391	0.00166561	-0.189873	0.543854	Solyc06g069070.1.1
hom|comp13992_c0_seq1	Zinc-finger_protein_(AHRD_V1_***-_Q40899_PETHY)	6.80326	-0.834643	0.0770997	-1.44399	0.00663075	-1.53519	0.00462312	-0.0911991	0.833979	Solyc12g088390.1.1
hom|comp14073_c0_seq1	Sulfotransferase_family_protein_(AHRD_V1_***-_D7LQL2_ARALY)	4.41684	-0.589309	0.329649	1.57268	0.0209237	1.55973	0.0217508	-0.0129495	0.982482	Solyc11g027800.1.1
hom|comp14172_c0_seq1	Gamma-glutamyltransferase-like_protein_(AHRD_V1_****_Q9M0G0_ARATH)	9.72311	0.194869	0.524774	2.03236	4.17588e-05	1.85995	8.73516e-05	-0.172412	0.572769	Solyc05g051780.2.1
hom|comp1418_c0_seq1	Cytochrome_P450	12.1952	-0.329555	0.214844	1.10254	0.00125283	0.994832	0.00249568	-0.107707	0.674406	Solyc10g078240.1.1
hom|comp14237_c0_seq1|hom|comp14237_c0_seq2	UDP-glucuronosyltransferase_(AHRD_V1_****_Q5UB81_ARATH)	6.42206	-0.628646	0.194328	1.7382	0.00319388	1.50675	0.00750301	-0.231451	0.619731	Solyc03g078770.2.1
hom|comp14249_c0_seq1	Mitochondrial_carrier_family_(AHRD_V1_***-_C1MWU5_MICPS)	6.75947	0.135503	0.39553	1.14105	2.03562e-05	0.977555	7.53608e-05	-0.163495	0.309252	Solyc05g052640.2.1
hom|comp14277_c0_seq1	NA	3.59803	-3.27593	0.0210226	-3.05511	0.0288627	-3.38115	0.0180757	-0.326036	0.791276	NA
hom|comp14298_c0_seq1	(E)-beta-ocimene_synthase_(AHRD_V1_****_Q5CD81_CITUN)	9.78623	0.274465	0.349036	1.56231	0.000224155	1.57039	0.000215289	0.00807634	0.977509	Solyc01g105890.2.1
hom|comp14355_c0_seq1	Harpin-induced_protein-like_(Fragment)_(AHRD_V1_**--_D2CFH8_COFAR)	5.85023	0.131213	0.679338	1.3899	0.00110616	1.38904	0.00111094	-0.000857303	0.997836	Solyc01g009160.2.1
hom|comp14364_c0_seq1	En/Spm-like_transposon_protein_(AHRD_V1_*---_O04210_ARATH)	5.67255	-0.299434	0.38454	1.17321	0.00510211	0.940082	0.0170037	-0.233133	0.495126	Solyc09g014490.2.1
hom|comp14378_c0_seq1|hom|comp14378_c0_seq2	Nbs-lrr,_resistance_protein	4.35656	-0.0683009	0.883173	-0.362002	0.442814	-1.12351	0.032415	-0.761504	0.123562	Solyc07g052790.1.1
hom|comp14379_c0_seq1	PAR-1c_protein_(AHRD_V1_***-_Q43589_TOBAC)	4.00625	-1.00872	0.0654047	-1.42814	0.0150162	-0.331985	0.511668	1.09615	0.0483026	Solyc10g085010.1.1
hom|comp14387_c0_seq2	Anthocyanidin_synthase_(AHRD_V1_***-_D3XFG1_THECC)	7.28936	1.55862	0.137658	-0.928795	0.359046	1.98529	0.0668265	2.91409	0.0128938	Solyc08g080040.2.1
hom|comp14416_c0_seq1	NA	5.69558	0.000817856	0.998641	1.14364	0.034601	1.32929	0.0174945	0.185655	0.700147	NA
hom|comp14418_c0_seq1	IAA-amino_acid_hydrolase_(AHRD_V1_****_D5FTH2_POPTO)	8.8822	-0.208009	0.326737	1.67869	7.93432e-06	1.77168	4.8956e-06	0.092985	0.654731	Solyc05g006220.2.1
hom|comp14444_c0_seq1	Ring_H2_finger_protein_(AHRD_V1_*-*-_D9ZHD8_HYPPE)	5.51892	-0.248378	0.632527	-1.21162	0.0367992	-0.88306	0.109902	0.328562	0.528832	Solyc08g082680.2.1
hom|comp14467_c0_seq1	Thioredoxin_(AHRD_V1_***-_A7LNX7_9CARY)	7.16988	-0.334329	0.495569	-1.10747	0.0410059	-0.170255	0.726239	0.937217	0.0753941	Solyc10g008390.2.1
hom|comp14506_c0_seq1	Aquaporin_(AHRD_V1_***-_D6BRE1_9ROSI)	10.1725	0.294892	0.291974	1.64371	9.83029e-05	1.32561	0.000525696	-0.318102	0.257778	Solyc06g075650.2.1
hom|comp14588_c0_seq1	Myb_family_transcription_factor_(Fragment)_(AHRD_V1_****_D7KSM0_ARALY)	8.17963	-0.286185	0.447125	-0.822319	0.0461357	0.424736	0.267376	1.24705	0.00618526	Solyc04g080500.2.1
hom|comp14693_c0_seq1	WD-40_repeat_family_protein_(AHRD_V1_**--_Q1EPE0_MUSAC)	7.97254	-0.054847	0.859512	1.06028	0.00556213	1.03384	0.00644405	-0.0264406	0.93196	Solyc01g109120.2.1
hom|comp147_c0_seq1	2-oxoglutarate-dependent_dioxygenase_(AHRD_V1_****_B9GL08_POPTR)	4.40927	-0.227469	0.529742	1.88653	0.000294379	2.03871	0.000160374	0.152183	0.672454	Solyc00g138060.2.1
hom|comp14702_c0_seq1	Cellulose_synthase-like_C1-2_glycosyltransferase_family_2_protein_(AHRD_V1_**-*_D8T077_SELML)	6.21149	0.0278486	0.925831	0.827086	0.0175781	1.03574	0.00520498	0.208658	0.490752	Solyc08g006310.2.1
hom|comp14764_c0_seq1	ATP-binding_cassette_transporter_(AHRD_V1_***-_D8RL77_SELML)	5.76213	-0.578082	0.236101	-1.64418	0.00492162	-1.68632	0.00422389	-0.0421365	0.92863	Solyc08g067610.2.1
hom|comp14811_c0_seq1|hom|comp14811_c0_seq2	Kinesin-like_protein_(AHRD_V1_*-*-_Q75LL2_ORYSJ)	4.11477	0.587386	0.218934	0.0425745	0.926158	1.04271	0.0420557	1.00013	0.0494516	Solyc01g108670.2.1
hom|comp14823_c0_seq1	Alpha-glucosidase-like_(AHRD_V1_***-_Q5NBJ1_ORYSJ)	6.07607	-1.42477	0.0488939	-0.579269	0.383929	-1.28153	0.0714912	-0.702265	0.295436	Solyc03g094020.2.1
hom|comp14825_c0_seq1|hom|comp14825_c0_seq2|hom|comp14825_c0_seq3|hom|comp14825_c0_seq4	GDSL_esterase/lipase_At5g42170_(AHRD_V1_***-_GDL90_ARATH)	4.95284	0.502917	0.0942251	1.35671	0.000537585	0.92986	0.00652218	-0.426848	0.147735	Solyc04g081800.1.1
hom|comp14894_c0_seq1	Dehydrin_(AHRD_V1_*-*-_Q6YL18_BRAJU)	5.97651	0.663427	0.25957	2.24001	0.00234718	2.3349	0.00178403	0.0948891	0.867706	Solyc01g109920.2.1
hom|comp14966_c0_seq1	UDP-glucosyltransferase_family_1_protein_(AHRD_V1_***-_C6KI42_CITSI)	6.03578	1.8311	0.0425096	-0.328447	0.685904	1.50094	0.0860353	1.82938	0.0426677	Solyc12g098590.1.1
hom|comp1499_c0_seq1	Unknown_Protein_(AHRD_V1)	4.21276	0.156331	0.732913	1.41478	0.00980382	1.69705	0.00338718	0.282272	0.540502	Solyc04g014290.1.1
hom|comp15036_c0_seq1	DNA_primase_(AHRD_V1_****_B6T4S3_MAIZE)	6.96998	0.248575	0.109575	1.00954	3.06059e-05	0.790457	0.000227302	-0.219079	0.152751	Solyc08g082200.2.1
hom|comp15045_c0_seq1	NA	7.03431	-0.377347	0.269897	-1.10387	0.00652577	-0.659985	0.0682067	0.443882	0.199428	NA
hom|comp15058_c0_seq1	Multidrug_resistance_protein_mdtK_(AHRD_V1_**--_MDTK_YERP3)	8.56653	1.07897	0.0459975	-0.846202	0.104499	1.09903	0.0427938	1.94524	0.00210547	Solyc03g025190.2.1
hom|comp15070_c0_seq1	1-aminocyclopropane-1-_carboxylate_oxidase-like_protein_(AHRD_V1_**-*_Q9LTH7_ARATH)	6.50235	-0.65417	0.193818	-1.2746	0.0216929	-1.06418	0.0467898	0.210425	0.663756	Solyc12g006380.1.1
hom|comp15089_c0_seq1	Lipoxygenase_(AHRD_V1_****_Q43191_SOLTU)	9.32237	-1.15849	0.034829	0.189632	0.698238	0.218563	0.655392	0.0289312	0.952654	Solyc08g029000.2.1
hom|comp15094_c0_seq1	Cellulose_synthase_(AHRD_V1_****_Q2HT17_MEDTR)	7.91063	-0.358421	0.140858	-1.00955	0.00111819	-0.695429	0.0111341	0.314125	0.191354	Solyc07g065660.2.1
hom|comp15125_c0_seq1	Harpin-induced_protein-like_(Fragment)_(AHRD_V1_**--_D2CFH8_COFAR)	6.89126	-0.554907	0.150387	1.42892	0.00244586	1.12313	0.0102273	-0.30579	0.41095	Solyc02g036480.1.1
hom|comp15150_c0_seq3|hom|comp15150_c0_seq4	Unknown_Protein_(AHRD_V1)	3.1128	1.24221	0.0102326	0.209326	0.607026	-0.0305908	0.939683	-0.239917	0.556372	Solyc01g106540.2.1
hom|comp15183_c0_seq1	Hydroxycinnamoyl_CoA_shikimate/quinate_hydroxycinnamoyltransferase-like_protein_(Fragment)_(AHRD_V1_**--_B9GF60_POPTR)	6.41926	0.24622	0.718662	3.04472	0.000987269	3.90837	0.000150071	0.863641	0.222659	Solyc11g071470.1.1
hom|comp15214_c0_seq1	Receptor_like_kinase,_RLK	6.21369	-1.37806	0.0469398	-0.0749636	0.904452	-0.403822	0.522139	-0.328858	0.600918	Solyc04g076990.2.1
hom|comp15245_c0_seq1	NA	6.78484	-0.123072	0.794425	-0.611579	0.212943	-1.07749	0.0409687	-0.465914	0.334784	NA
hom|comp15318_c0_seq1	Transposon_Ty1-A_Gag-Pol_polyprotein_(AHRD_V1_***-_YA11B_YEAST)	5.09222	0.541398	0.238671	0.872379	0.0709713	1.27259	0.0145655	0.400207	0.376157	Solyc00g075040.1.1
hom|comp15364_c0_seq1	Protein_TIFY_5A_(AHRD_V1_***-_TIF5A_ARATH)	3.63056	-0.575641	0.339789	1.62272	0.0178858	1.47224	0.0280796	-0.150475	0.798652	Solyc08g036660.2.1
hom|comp15364_c0_seq2	Protein_TIFY_5A_(AHRD_V1_***-_TIF5A_ARATH)	7.23516	0.190413	0.761717	2.26887	0.0039704	2.18772	0.00495154	-0.0811574	0.896968	Solyc08g036660.2.1
hom|comp15382_c0_seq1	Lipase_class_3-like_(AHRD_V1_***-_Q6KA57_ORYSJ)	7.28347	-0.0375578	0.897003	-0.481666	0.11925	-1.05491	0.00386566	-0.573248	0.0700277	Solyc03g083370.2.1
hom|comp15393_c0_seq1	NA	8.00066	-0.506742	0.194357	-1.05126	0.0161393	-1.13251	0.0110107	-0.081254	0.828038	NA
hom|comp15431_c0_seq1	S-locus-specific_glycoprotein_S6_(AHRD_V1_**--_SLSG6_BRAOL)	3.90696	0.0330651	0.940474	3.12494	2.68942e-05	1.98682	0.0009597	-1.13812	0.024786	Solyc07g055690.1.1
hom|comp15490_c0_seq1	cytochrome_P450	8.84332	-0.781336	0.0626779	1.55591	0.00189644	1.52921	0.00212685	-0.0266957	0.944411	Solyc04g079730.1.1
hom|comp15504_c0_seq1	NAC_domain_protein_IPR003441_(AHRD_V1_***-_B9N2P7_POPTR)	3.62462	0.0928923	0.795915	2.19403	8.91265e-05	1.60628	0.000971318	-0.587747	0.123561	Solyc08g077110.2.1
hom|comp15532_c0_seq1	Glucosyltransferase_(AHRD_V1_****_Q94IF2_TOBAC)	4.42761	-0.233758	0.707106	-1.19501	0.0761226	-1.57663	0.0260033	-0.381619	0.542021	Solyc02g081690.1.1
hom|comp15544_c0_seq2	Flowering_promoting_factor-like_1_(Fragment)_(AHRD_V1_*---_A6MZJ6_ORYSI)	8.55666	0.023891	0.935788	-1.12429	0.00297942	-0.758855	0.0252852	0.365436	0.234876	Solyc01g066980.2.1
hom|comp1555_c0_seq1	Wound-induced_protein_1_(AHRD_V1_***-_WUN1_SOLTU)	12.841	-0.109115	0.653596	-1.18528	0.000506817	-0.919275	0.00293655	0.266007	0.285721	Solyc06g048820.1.1
hom|comp15606_c0_seq1	MYB_transcription_factor_(AHRD_V1_*-*-_O23160_ARATH)	8.37984	0.194732	0.624559	1.09547	0.017428	1.4354	0.00391582	0.339935	0.398741	Solyc04g079360.1.1
hom|comp15623_c0_seq1	Annexin_3_(AHRD_V1_***-_A9X4R3_BRAJU)	8.7413	0.127513	0.582258	1.21936	0.00027916	0.98346	0.00134478	-0.2359	0.317632	Solyc01g097510.2.1
hom|comp15624_c0_seq1	Sodium/calcium_exchanger_protein_(AHRD_V1_*-**_B6K816_SCHJY)	8.55153	-1.09266	0.0189396	-0.123453	0.758906	-0.285101	0.482987	-0.161648	0.688287	Solyc07g006370.1.1
hom|comp15665_c0_seq1	Transcription_factor_(AHRD_V1_*--*_Q9M4A8_MAIZE)	8.32205	-0.0359735	0.894416	1.48861	0.000211427	1.70586	7.04814e-05	0.217253	0.430098	Solyc05g050560.1.1
hom|comp15683_c0_seq1	Disease_resistance_response_(AHRD_V1_***-_D7KM73_ARALY)	8.54261	-0.582945	0.0701967	1.1134	0.00307772	1.1677	0.00226491	0.0543052	0.854135	Solyc10g055200.1.1
hom|comp15718_c0_seq1	UDP-glucosyltransferase_HvUGT5876_(AHRD_V1_***-_D3WYW1_HORVD)	6.97813	-0.502249	0.321866	1.60274	0.00760881	1.71883	0.00507343	0.116086	0.81455	Solyc10g079350.1.1
hom|comp15730_c0_seq1	Phospholipase_A2_(AHRD_V1_****_Q5CCT8_TOBAC)	7.20589	0.00867114	0.965031	1.04102	0.000295097	0.843058	0.00137398	-0.197965	0.328862	Solyc07g014730.2.1
hom|comp15732_c0_seq1	Macrophage_migration_inhibitory_factor_family_protein_(AHRD_V1_***-_D7LTX0_ARALY)	8.84973	-0.113276	0.609144	2.53716	3.12947e-07	2.28596	8.3321e-07	-0.251195	0.268868	Solyc10g085350.1.1
hom|comp15749_c0_seq1	NA	6.84205	-0.58875	0.185931	1.04079	0.0307762	1.18131	0.0171753	0.14052	0.741713	NA
hom|comp15761_c0_seq1	Alpha-amylase_(AHRD_V1_****_Q8LP27_IPONI)	5.81875	-0.272819	0.434442	1.03476	0.0113904	0.173658	0.615535	-0.861104	0.0277618	Solyc03g095710.2.1
hom|comp15802_c0_seq1	Plant-specific_domain_TIGR01589_family_protein_(AHRD_V1_*-*-_B4FFL2_MAIZE)	8.077	0.0919686	0.850556	-1.26374	0.0239016	-1.62443	0.00653465	-0.360696	0.465717	Solyc10g084600.1.1
hom|comp15805_c0_seq1	F-box_family_protein_(AHRD_V1_***-_B9MYU0_POPTR)	8.4344	-0.113021	0.700463	-1.15071	0.00235999	-0.760882	0.0235459	0.389829	0.201832	Solyc11g068710.1.1
hom|comp15807_c0_seq1	Patatin-like_protein_3_(AHRD_V1_***-_Q9FZ08_TOBAC)	7.97367	-0.784092	0.108848	-1.1489	0.0273812	-0.780461	0.110296	0.368438	0.427641	Solyc02g090490.2.1
hom|comp1582_c0_seq1	Beta-galactosidase_(AHRD_V1_***-_Q9LLT0_SOLLC)	10.022	0.1994	0.250115	1.02821	8.68359e-05	0.80489	0.000585604	-0.223324	0.201409	Solyc11g069270.1.1
hom|comp15855_c0_seq1|hom|comp15855_c0_seq2|hom|comp15855_c0_seq3	Cc-nbs-lrr,_resistance_protein	5.70408	-0.293126	0.409177	-0.266626	0.451468	-1.06801	0.0104551	-0.801382	0.0401561	Solyc06g048910.1.1
hom|comp15905_c0_seq1	ABC_transporter_G_family_member_11_(AHRD_V1_***-_AB11G_ARATH)	7.34947	-0.181823	0.844218	3.32904	0.00411006	2.98436	0.00780406	-0.344677	0.710234	Solyc01g105450.2.1
hom|comp15929_c0_seq1	Two-component_response_regulator_ARR3_(AHRD_V1_****_B6TSM4_MAIZE)	3.89927	-0.21132	0.638166	-0.601378	0.19751	-1.09632	0.0304685	-0.494938	0.282439	Solyc06g048930.2.1
hom|comp15963_c0_seq1	Cell_number_regulator_10_(AHRD_V1_**--_D9HP26_MAIZE)	7.52255	-0.580702	0.191373	-1.16816	0.0181099	-0.523678	0.235017	0.644484	0.150905	Solyc06g066590.2.1
hom|comp160_c0_seq2	Unknown_Protein_(AHRD_V1)	4.38548	-0.58918	0.429255	-0.986984	0.19755	-1.80348	0.0301752	-0.816493	0.280145	Solyc06g061230.2.1
hom|comp16016_c0_seq1	MAPprotein_kinase-like_protein_(AHRD_V1_**--_Q6YW97_ORYSJ)	7.48062	0.191702	0.469495	1.86209	2.49063e-05	1.50528	0.000146055	-0.356802	0.191868	Solyc02g089150.2.1
hom|comp1602_c0_seq1	Aquaporin_(AHRD_V1_***-_Q8W506_TOBAC)	8.14097	-0.0653728	0.829675	1.20137	0.00225963	0.9515	0.00918735	-0.24987	0.418326	Solyc10g055630.1.1
hom|comp16093_c0_seq1	Unknown_Protein_(AHRD_V1)	6.84172	-1.00462	0.0210628	-0.919405	0.0313772	-0.166217	0.661098	0.753188	0.0676837	Solyc09g092720.2.1
hom|comp1612_c0_seq1	Unknown_Protein_(AHRD_V1)	4.21184	0.530962	0.311753	1.5589	0.0106527	1.55115	0.0109394	-0.00774944	0.987903	Solyc07g066360.1.1
hom|comp1613_c0_seq1	Fasciclin-like_arabinogalactan_protein_2_(AHRD_V1_***-_A9XTK7_GOSHI)	9.03942	0.0748803	0.723574	1.00146	0.000642035	1.07765	0.000371901	0.0761938	0.718959	Solyc07g048090.1.1
hom|comp16220_c0_seq1	Nitrate_transporter_(AHRD_V1_***-_Q8LG02_ARATH)	6.21537	0.349156	0.21543	0.984709	0.00387019	1.1973	0.00106498	0.212592	0.439481	Solyc12g006050.1.1
hom|comp1631_c0_seq1	Peroxidase_(AHRD_V1_****_A0S5Z4_SESIN)	11.6156	-1.37335	0.00320906	0.181527	0.622529	-0.0286937	0.937598	-0.210221	0.569438	Solyc02g092580.2.1
hom|comp16346_c0_seq1	Peroxidase_(AHRD_V1_***-_Q58GF4_9ROSI)	8.72471	0.277519	0.41133	2.59769	1.09446e-05	2.41584	2.06449e-05	-0.181856	0.586646	Solyc03g025380.2.1
hom|comp16387_c0_seq1	Polyphenol_oxidase_(AHRD_V1_***-_B3WFP2_TAROF)	4.30918	0.108399	0.783102	1.92619	0.000506212	0.840684	0.0528837	-1.08551	0.0176816	Solyc02g078650.2.1
hom|comp16390_c0_seq1	ABC_transporter_G_family_member_11_(AHRD_V1_***-_AB11G_ARATH)	12.6017	0.011735	0.98723	3.2836	0.000973624	3.02146	0.00172868	-0.262134	0.721572	Solyc01g105450.2.1
hom|comp16394_c0_seq1	Os10g0422600_protein_(Fragment)_(AHRD_V1_*---_Q0IXM0_ORYSJ)	7.85549	0.408571	0.229739	1.57616	0.000580387	1.76995	0.000241092	0.193791	0.557663	Solyc03g123460.2.1
hom|comp16418_c0_seq1	NA	8.68842	-0.0254648	0.910965	0.962179	0.00145653	1.05929	0.000740721	0.0971131	0.671129	NA
hom|comp16430_c0_seq4	MYB_transcription_factor_(AHRD_V1_**-*_Q9SPG7_ARATH)	5.21831	-0.231543	0.402434	1.51526	0.000187213	1.24732	0.000813001	-0.26794	0.335464	Solyc04g014470.2.1
hom|comp16445_c0_seq1	Ethylene_responsive_transcription_factor_2b_(AHRD_V1_*-*-_C0J9I6_9ROSA)	4.60871	0.00426393	0.991304	0.540281	0.187033	1.37813	0.00470041	0.837844	0.0526545	Solyc01g108240.2.1
hom|comp16488_c0_seq1	Component_of_high_affinity_nitrate_transporter_(AHRD_V1_**-*_D2KTV0_LOTJA)	5.05342	0.0486259	0.905894	1.97291	0.000592148	1.48949	0.0039648	-0.483415	0.255667	Solyc03g112100.2.1
hom|comp16520_c0_seq1	Integrin-linked_kinase-associated_serine/threonine_phosphatase_2C_(AHRD_V1_****_ILKAP_BOVIN)	7.79827	0.145945	0.429601	-0.444832	0.0308405	-1.09246	0.000103383	-0.647624	0.00439262	Solyc01g065700.2.1
hom|comp16527_c0_seq1	Myb_family_transcription_factor_(Fragment)_(AHRD_V1_***-_D7KSM0_ARALY)	8.36613	0.0789677	0.812314	-1.34575	0.00193433	-0.247872	0.461745	1.09788	0.00682288	Solyc10g080920.1.1
hom|comp16554_c0_seq1	Unknown_Protein_(AHRD_V1)	2.97445	0.100151	0.920252	1.79549	0.0953102	-0.633533	0.530626	-2.42902	0.0318356	Solyc06g069350.1.1
hom|comp16569_c0_seq1	Phosphoribosylanthranilate_transferase_(Fragment)_(AHRD_V1_*---_Q43085_PEA)	3.65354	-0.212979	0.755397	-1.46125	0.0525459	0.980028	0.171238	2.44128	0.00426281	Solyc03g113190.1.1
hom|comp16609_c0_seq1	Hydroxycinnamoyl_CoA_quinate_transferase_(AHRD_V1_**--_D6BK25_CYNSC)	7.37131	1.5363	0.0626732	-1.86816	0.028987	1.23182	0.124116	3.09998	0.00173576	Solyc12g088170.1.1
hom|comp16614_c0_seq1	Galactosylgalactosylxylosylprotei_n_3-beta-glucuronosyltransferase_1_(AHRD_V1_**-*_B6U0V3_MAIZE)	4.94137	0.413807	0.18501	0.798081	0.0205506	1.0177	0.00566731	0.219621	0.467464	Solyc09g007420.2.1
hom|comp16687_c0_seq1	RLK,_Receptor_like_protein,_putative_resistance_protein_with_an_antifungal_domain	8.49063	-0.51393	0.326634	-1.30967	0.0251195	-1.36503	0.0207467	-0.055352	0.913761	Solyc02g080070.2.1
hom|comp16700_c0_seq1	Aromatic_L-amino_acid_decarboxylase_(AHRD_V1_****_A6BM85_ROSHC)	8.01691	0.204349	0.728419	2.68994	0.000823659	2.79432	0.000625111	0.104385	0.858896	Solyc03g044120.1.1
hom|comp16700_c0_seq1	Aromatic_L-amino_acid_decarboxylase_(AHRD_V1_****_A6BM85_ROSHC)	3.80534	0.0996359	0.855032	2.49194	0.000838756	2.55572	0.00069905	0.0637785	0.906852	Solyc03g044120.1.1
hom|comp16701_c0_seq1	Unknown_Protein_(AHRD_V1)	4.72644	0.407281	0.225519	2.88271	3.40959e-06	2.33769	2.18969e-05	-0.545025	0.114509	Solyc07g045000.2.1
hom|comp16778_c0_seq1	Plant-specific_domain_TIGR01615_family_protein_(AHRD_V1_***-_B6UDN7_MAIZE)	6.19071	0.175171	0.600808	-1.0073	0.0110314	-0.804417	0.0323385	0.20288	0.54547	Solyc02g078160.2.1
hom|comp16792_c0_seq1	Ribosomal-protein-alanine_N-acetyltransferase_(AHRD_V1_****_D3FS71_BACPE)	8.27954	-0.588357	0.0990689	-1.03353	0.0095389	-0.978037	0.0127859	0.0554978	0.867328	Solyc06g054090.1.1
hom|comp16824_c0_seq1	MtN3-like_protein_(AHRD_V1_**--_Q9LUE3_ARATH)	3.54752	0.437193	0.435287	2.92057	0.000281969	2.414	0.00114497	-0.506576	0.368506	Solyc03g097570.2.1
hom|comp16883_c0_seq1	Dihydroflavonol_4-reductase_(AHRD_V1_****_Q6WG03_SOLTU)	7.97919	1.85658	0.0599371	-0.814408	0.374401	1.93664	0.051347	2.75105	0.0104208	Solyc02g085020.2.1
hom|comp16905_c0_seq1	WRKY_transcription_factor_29_(AHRD_V1_***-_C9DI18_9ROSI)	4.54189	0.0701223	0.826534	1.92995	9.92838e-05	1.5659	0.000507185	-0.364052	0.269797	Solyc02g071130.2.1
hom|comp16923_c0_seq1	1-aminocyclopropane-1-_carboxylate_oxidase_1_(AHRD_V1_**--_ACCO1_MALDO)	6.53968	-0.436499	0.376187	-0.780869	0.12844	-1.29515	0.0204451	-0.514285	0.30076	Solyc02g071360.2.1
hom|comp16925_c0_seq1	NA	4.99462	-0.0137035	0.958699	1.06048	0.00208093	0.931683	0.00471212	-0.128801	0.6285	NA
hom|comp16980_c0_seq2	Chromosome_segregation_in_meiosis_protein_3_(AHRD_V1_*---_C0NYU8_AJECG)	4.56406	0.345486	0.0466831	1.06164	3.72971e-05	0.766582	0.000503176	-0.295057	0.0814823	Solyc04g008600.2.1
hom|comp16999_c0_seq1	Cotton_fiber_expressed_protein_1_(AHRD_V1_***-_O81373_GOSHI)	6.60374	-0.571518	0.111891	1.04695	0.00954422	1.16734	0.00513493	0.12039	0.72125	Solyc07g063560.2.1
hom|comp17002_c0_seq1	Glutathione_S-transferase_(AHRD_V1_****_O24261_PETHY)	7.58687	1.1097	0.206524	-2.2582	0.0204306	0.713304	0.405681	2.97151	0.00466706	Solyc02g081340.2.1
hom|comp17043_c0_seq3|hom|comp17043_c0_seq6	NA	3.45898	-0.55483	0.140418	-1.01521	0.0149771	-0.55528	0.14013	0.459932	0.213967	NA
hom|comp17043_c0_seq4	Nudix_hydrolase_2_(AHRD_V1_**--_B6U183_MAIZE)	6.06177	-1.05556	0.0254946	-0.913473	0.0466667	-0.969915	0.036733	-0.0564415	0.891396	Solyc10g005950.2.1
hom|comp17061_c0_seq1	NA	4.73167	0.191152	0.595595	0.980793	0.0182802	1.08706	0.0108361	0.10627	0.766808	NA
hom|comp1710_c0_seq1	Lanosterol_synthase_(AHRD_V1_****_Q1ERD3_LOTJA)	10.466	0.0218946	0.924695	-1.00704	0.00119718	-0.827586	0.00430878	0.179455	0.445301	Solyc04g070980.2.1
hom|comp17100_c0_seq1	Anthocyanidin_synthase_(AHRD_V1_**--_Q2EGB7_MALDO)	8.56499	-0.433581	0.0612401	1.42002	4.04367e-05	1.1962	0.000165389	-0.22382	0.302289	Solyc10g085190.1.1
hom|comp17208_c0_seq1	Oxysterol-binding_protein_(AHRD_V1_****_Q2HUM2_MEDTR)	6.58633	-0.234028	0.689019	0.916804	0.137424	1.2803	0.0476938	0.363493	0.536573	Solyc07g008920.2.1
hom|comp17231_c0_seq1	Cc-nbs-lrr,_resistance_protein_with_an_R1_specific_domain	6.49621	-0.376638	0.616067	-0.171611	0.818363	-1.65296	0.0463287	-1.48135	0.0690214	Solyc05g007640.2.1
hom|comp17264_c0_seq1	NA	5.6309	-0.0927304	0.72844	1.00257	0.00311439	0.870361	0.00727417	-0.132206	0.621708	NA
hom|comp17301_c0_seq1	SLG-Sc_and_SLA-Sc_genes_and_Melmoth_retrotransposon_sequence_(AHRD_V1_**--_O23741_BRAOL)	3.64785	-2.33374	0.0223787	-1.32574	0.156608	-1.25826	0.176699	0.0674813	0.939422	Solyc02g036400.1.1
hom|comp17315_c0_seq1	N-acetyltransferase_(AHRD_V1_***-_B6SUK9_MAIZE)	3.82878	1.40045	0.0150936	1.94799	0.00222698	1.68721	0.0054544	-0.260783	0.598027	Solyc08g068280.1.1
hom|comp17345_c0_seq1	GDSL_esterase/lipase_At5g55050_(AHRD_V1_***-_GDL87_ARATH)	7.97129	-0.0564166	0.876248	1.65882	0.000827891	1.50816	0.00160772	-0.150664	0.678657	Solyc07g064720.2.1
hom|comp1737_c0_seq3	Wound_induced_protein_(AHRD_V1_***-_B6U0P9_MAIZE)	6.90783	-0.252306	0.176041	-1.1037	7.89933e-05	-0.721391	0.00191364	0.382309	0.0517944	Solyc07g054790.1.1
hom|comp17393_c0_seq1	NA	5.08512	-0.884209	0.0912317	-1.08817	0.0442413	-1.39819	0.0143632	-0.310024	0.527383	NA
hom|comp17398_c0_seq1|hom|comp17398_c0_seq2	Beta-xylosidase_1_(AHRD_V1_***-_D7MNR6_ARALY)	6.94402	0.0213485	0.958955	-1.26354	0.0107265	-0.991151	0.0341148	0.272388	0.515987	Solyc11g044910.1.1
hom|comp17428_c0_seq1	NA	7.54221	0.207168	0.395924	-1.05995	0.00105892	-1.00616	0.00151807	0.0537905	0.822527	NA
hom|comp17456_c0_seq2	Gibberellin_2-oxidase_2_(AHRD_V1_***-_A0FK57_SOLLC)	5.96033	-0.224263	0.592793	-1.12115	0.0199568	-0.68431	0.122608	0.436843	0.307098	Solyc07g056670.2.1
hom|comp17572_c0_seq1	Unknown_Protein_(AHRD_V1)	4.55025	-0.432643	0.136993	1.42669	0.000325101	1.06118	0.0026326	-0.365514	0.201945	Solyc02g089470.1.1
hom|comp17597_c0_seq1	Ovarian_cancer-associated_gene_2_protein_homolog_(AHRD_V1_**--_B5X7T4_SALSA)	4.824	1.09992	0.00942059	-0.0733122	0.835423	1.49227	0.00144019	1.56558	0.00103246	Solyc06g060570.2.1
hom|comp17613_c0_seq1|hom|comp17613_c0_seq2	Cytochrome_B5_(AHRD_V1_****_Q9ZSP7_PETHY)	7.62528	1.44381	0.0666429	-1.06081	0.161632	1.50268	0.0578659	2.56349	0.00440449	Solyc04g078140.2.1
hom|comp17632_c0_seq1	Enoyl-CoA-hydratase_(AHRD_V1_***-_Q9SE41_AVIMR)	6.94832	-0.446036	0.209756	1.45481	0.00137368	1.30531	0.00282019	-0.149499	0.662904	Solyc01g090700.2.1
hom|comp17632_c0_seq3|hom|comp17632_c0_seq2	Enoyl-CoA-hydratase_(AHRD_V1_***-_Q9SE41_AVIMR)	8.15025	-0.283636	0.264633	1.06069	0.00127478	1.0812	0.00111582	0.0205099	0.933604	Solyc01g090700.2.1
hom|comp17654_c0_seq1	Acetyl_coenzyme_A_cis-3-hexen-1-ol_acetyl_transferase_(AHRD_V1_**-*_Q9SRQ2_ARATH)	7.53629	0.067867	0.912069	2.50342	0.00186469	2.51291	0.00181815	0.00948775	0.987679	Solyc05g015800.2.1
hom|comp17675_c0_seq1|hom|comp17675_c0_seq2	Peroxidase_(AHRD_V1_***-_A9PGX3_POPTR)	5.31496	0.437318	0.080543	1.11116	0.000577689	1.12068	0.000542461	0.00951621	0.967113	Solyc02g083480.2.1
hom|comp17751_c0_seq1	WRKY_transcription_factor_(AHRD_V1_***-_D3YEX5_SOLLC)	5.66161	0.811515	0.113047	1.26632	0.0218536	1.07516	0.0441003	-0.191151	0.691226	Solyc10g009550.2.1
hom|comp17814_c0_seq1	SAUR33-auxin-responsive_SAUR_family_member_(AHRD_V1_***-_B6T035_MAIZE)	6.5389	-0.654014	0.0603539	1.46334	0.000785109	1.27392	0.00204589	-0.189421	0.553801	Solyc07g042490.1.1
hom|comp17854_c0_seq3	Unknown_Protein_(AHRD_V1)	2.07871	0.978872	0.24038	-1.82881	0.0417961	0.546976	0.501476	2.37578	0.0126107	Solyc02g094810.1.1
hom|comp17864_c0_seq1|hom|comp17864_c0_seq2	NA	5.77565	1.40102	0.00464604	1.03092	0.0236598	1.05904	0.0208785	0.0281158	0.943542	NA
hom|comp17886_c0_seq1	Genomic_DNA_chromosome_3_P1_clone_MMP21_(AHRD_V1_**--_Q9LHJ0_ARATH)	2.00547	-0.311558	0.741948	-0.756546	0.430139	-2.14425	0.0418936	-1.38771	0.162339	Solyc05g016240.2.1
hom|comp17890_c0_seq1|hom|comp17890_c0_seq2|hom|comp17890_c0_seq3	Receptor-like_kinase_(AHRD_V1_*-**_C0SW32_SOYBN)	5.98529	-0.181441	0.64556	-1.25578	0.00818938	-0.654476	0.117821	0.601302	0.147005	Solyc01g098410.2.1
hom|comp17926_c0_seq1	MYB_transcription_factor_(AHRD_V1_**-*_Q9LDR8_ARATH)	4.71501	0.288666	0.545919	1.99953	0.00146552	1.72774	0.00379257	-0.27179	0.569231	Solyc02g079280.2.1
hom|comp17955_c0_seq2|hom|comp17955_c0_seq1	Receptor_like_kinase,_RLK	6.31001	-0.215641	0.262945	-0.71149	0.0028599	-1.04046	0.000186967	-0.328972	0.100357	Solyc01g102710.2.1
hom|comp17962_c0_seq1	Amino_acid_transporter_family_protein_(AHRD_V1_****_D7LM67_ARALY)	7.78415	-0.661803	0.261158	1.39953	0.0303537	0.946939	0.11909	-0.452588	0.434399	Solyc03g013440.2.1
hom|comp17963_c0_seq1	Chitinase_(AHRD_V1_***-_D0QU15_LACSA)	8.00238	-0.184545	0.44043	2.75877	2.69717e-07	2.24529	1.84767e-06	-0.513479	0.0492522	Solyc04g072000.2.1
hom|comp17966_c0_seq1	Lipase_(AHRD_V1_****_B6UAB9_MAIZE)	4.7788	-0.0334172	0.91093	0.760196	0.0259085	1.31386	0.00110339	0.553664	0.0863171	Solyc05g005000.2.1
hom|comp17967_c0_seq1	Zinc_finger-homeodomain_protein_3_(Fragment)_(AHRD_V1_**--_B0LK11_ESCCA)	4.64065	-0.33986	0.221539	-1.31523	0.000492449	-1.18608	0.00104104	0.129154	0.631086	Solyc03g098060.1.1
hom|comp17973_c0_seq1	WD-40_repeat_family_protein_(AHRD_V1_**--_Q1EPE0_MUSAC)	5.89747	0.288139	0.135507	1.29922	2.44462e-05	0.956353	0.000299433	-0.342872	0.0820995	Solyc12g044320.1.1
hom|comp17996_c0_seq1	Major_latex-like_protein_(AHRD_V1_**--_B5THI3_PANGI)	4.29301	0.827605	0.408197	0.554445	0.575843	3.94473	0.00206402	3.39029	0.00533316	Solyc04g007760.2.1
hom|comp18006_c0_seq1	Os07g0656700_protein_(Fragment)_(AHRD_V1_*---_Q0D403_ORYSJ)	7.31317	-1.26645	0.0181994	-0.0815464	0.859782	0.0840601	0.855513	0.165607	0.720454	Solyc04g079760.2.1
hom|comp18011_c0_seq1	NA	6.95147	-0.66958	0.285713	-1.6899	0.0172621	-0.536212	0.387693	1.15369	0.0805236	NA
hom|comp18040_c0_seq1	NA	6.94924	-0.177552	0.369971	0.190066	0.338615	-0.911357	0.000689856	-1.10142	0.000162872	NA
hom|comp18077_c0_seq1	RING_finger_protein_44_(AHRD_V1_**--_RNF44_DANRE)	5.88743	-0.929404	0.126994	-1.49292	0.0232731	-1.29013	0.0434007	0.202787	0.724167	Solyc12g008440.1.1
hom|comp18130_c0_seq1	Non-specific_lipid-transfer_protein_(AHRD_V1_*-*-_B9GSL1_POPTR)	4.45513	-0.0336032	0.879467	1.60254	2.17047e-05	1.47739	4.34753e-05	-0.125154	0.575104	Solyc09g082300.2.1
hom|comp18138_c0_seq1	Lipase_(AHRD_V1_***-_Q5S8F1_RICCO)	4.91919	0.251857	0.496318	1.17273	0.00811649	1.5004	0.00178421	0.327674	0.379946	Solyc02g090930.2.1
hom|comp18153_c0_seq1	Armadillo/beta-catenin_repeat_family_protein_(AHRD_V1_**--_D7MAU3_ARALY)	6.23935	-0.570688	0.159583	-0.971744	0.0269838	-1.23823	0.00799806	-0.266485	0.494324	Solyc02g076930.1.1
hom|comp18168_c0_seq1	3-oxoacyl-reductase_(AHRD_V1_**--_B6UEX0_MAIZE)	10.1287	0.0781656	0.941594	3.98588	0.00326996	3.89111	0.00379922	-0.0947707	0.929221	Solyc10g078360.1.1
hom|comp18188_c0_seq1	NA	10.3623	0.148821	0.72073	1.28094	0.00998521	1.00457	0.032272	-0.276367	0.510145	NA
hom|comp18250_c0_seq1	Transposon_Ty1-A_Gag-Pol_polyprotein_(AHRD_V1_***-_YA11B_YEAST)	2.97153	1.29953	0.048756	0.583861	0.337655	0.53774	0.375523	-0.0461211	0.938177	Solyc00g075040.1.1
hom|comp18270_c0_seq1	Cytochrome_P450	7.7334	-0.156567	0.762215	-1.40747	0.0188281	-1.13969	0.0469231	0.267778	0.606435	Solyc10g081550.1.1
hom|comp18277_c0_seq1	Ethylene-responsive_transcription_factor_4_(AHRD_V1_*-**_ERF78_ARATH)	7.66448	0.22521	0.629173	-2.21121	0.000618413	-1.56404	0.00606719	0.647166	0.182681	Solyc04g007000.1.1
hom|comp18327_c0_seq1	Transcription_factor_(AHRD_V1_*--*_Q9M4A8_MAIZE)	5.85341	0.0551307	0.784751	1.37373	3.61128e-05	1.50096	1.6848e-05	0.127235	0.531835	Solyc05g050560.1.1
hom|comp18340_c0_seq1	Nuclear_transcription_factor_Y_subunit_B-3_(AHRD_V1_*-**_B6SUG8_MAIZE)	3.58864	0.471657	0.358514	-0.893982	0.0979671	0.296067	0.559241	1.19005	0.0354239	Solyc06g009010.1.1
hom|comp18394_c0_seq1	BSD_domain_containing_protein_(AHRD_V1_***-_B6TCH2_MAIZE)	3.83237	-0.534474	0.412233	-1.58741	0.0291781	-0.675005	0.305205	0.912402	0.174703	Solyc03g043910.2.1
hom|comp18441_c0_seq1	NA	5.18683	0.141638	0.663265	1.29395	0.00211765	1.27349	0.00235088	-0.0204602	0.949608	NA
hom|comp18465_c0_seq1	Cytochrome_P450	6.04257	2.05436	0.0637474	-0.733786	0.474028	2.16882	0.0523979	2.90261	0.0146196	Solyc11g066580.1.1
hom|comp18501_c0_seq1	Genomic_DNA_chromosome_5_TAC_clone_K21I16_(AHRD_V1_***-_Q9FI64_ARATH)	4.87649	0.413983	0.0467796	1.03972	0.000195611	0.702562	0.00319861	-0.337153	0.0946538	Solyc02g086450.1.1
hom|comp18576_c0_seq1	cytochrome_P450	7.32941	-0.0980175	0.728187	1.39924	0.000451562	1.28097	0.000861799	-0.118278	0.675374	Solyc04g083150.1.1
hom|comp18607_c0_seq1	Inter-alpha-trypsin_inhibitor_heavy_chain_H2_(AHRD_V1_*---_ITIH2_HUMAN)	3.92768	0.169354	0.684944	-1.07469	0.0241408	-0.477709	0.265798	0.596984	0.171456	Solyc04g076860.2.1
hom|comp18622_c0_seq1	Kinesin-5_(AHRD_V1_***-_D2V727_NAEGR)	4.26109	1.08013	0.0090857	0.940728	0.0185206	1.04885	0.0106513	0.108127	0.753787	Solyc10g086340.1.1
hom|comp18629_c0_seq1	NAC_domain_protein_IPR003441_(AHRD_V1_***-_B9HZY3_POPTR)	8.40144	0.468668	0.258555	1.98442	0.000473051	1.89378	0.000667806	-0.0906371	0.821508	Solyc07g063410.2.1
hom|comp18665_c0_seq1	Genomic_DNA_chromosome_5_P1_clone_MWD9_(AHRD_V1_*-*-_Q9FMR2_ARATH)	3.68952	0.124644	0.780397	1.14106	0.0253738	0.0125485	0.977563	-1.12852	0.026665	Solyc11g068530.1.1
hom|comp18705_c0_seq1	NA	5.50174	-0.0392503	0.886688	0.857374	0.00952206	1.01416	0.00357406	0.15679	0.572189	NA
hom|comp1872_c0_seq1	Short-chain_dehydrogenase/reductase_family_protein_(AHRD_V1_**--_D7LV30_ARALY)	11.6062	-0.431982	0.365358	-1.34712	0.0142709	-1.38347	0.0124456	-0.0363564	0.937977	Solyc12g045030.1.1
hom|comp18741_c0_seq1	Hydroxycinnamoyl_CoA_quinate_transferase_(AHRD_V1_**--_D6BK25_CYNSC)	4.40697	0.715682	0.118312	-0.490766	0.268608	0.906481	0.0556559	1.39725	0.00749351	Solyc12g088170.1.1
hom|comp18751_c0_seq1	DNA_binding_protein_(AHRD_V1_***-_B4FLH1_MAIZE)	5.54016	-0.0545117	0.828807	-1.16832	0.000755971	-0.325654	0.214178	0.842669	0.00635921	Solyc06g050840.2.1
hom|comp18773_c0_seq1	NA	6.40441	0.170446	0.464071	1.33183	0.000137419	0.968337	0.00147719	-0.363495	0.135416	NA
hom|comp18776_c0_seq1	1-aminocyclopropane-1-_carboxylate_oxidase_1_(AHRD_V1_**--_ACCO1_MALDO)	5.54044	1.79899	0.410734	4.34015	0.0650205	5.28839	0.030077	0.948237	0.660601	Solyc02g071490.2.1
hom|comp1879_c0_seq1	O-methyltransferase-like_protein_(AHRD_V1_****_D3JZ18_PRUMU)	11.2266	-0.098391	0.763095	1.56502	0.00058546	1.48426	0.000859656	-0.0807559	0.804457	Solyc10g005060.2.1
hom|comp18817_c0_seq1	Plant-specific_domain_TIGR01568_family_protein_(AHRD_V1_*---_B6SHS0_MAIZE)	3.3932	0.146857	0.690745	-1.18486	0.00787857	-0.984842	0.0204753	0.200018	0.589204	Solyc10g082050.1.1
hom|comp18825_c0_seq1	Os04g0129600_protein_(Fragment)_(AHRD_V1_***-_Q0JF81_ORYSJ)	5.63201	0.187318	0.533173	1.08085	0.00390072	0.644346	0.0505269	-0.436506	0.163345	Solyc04g011530.2.1
hom|comp18832_c0_seq1	Unknown_Protein_(AHRD_V1)	4.97218	0.343401	0.303569	1.1064	0.00572676	1.1872	0.0037444	0.0808064	0.803774	Solyc11g013210.1.1
hom|comp18850_c0_seq1|hom|comp18850_c0_seq2	UDP-N-acetylglucosamine_1-carboxyvinyltransferase_(AHRD_V1_***-_B1XJX8_SYNP2)	5.06045	0.349419	0.112066	0.742173	0.00406785	1.0856	0.000289526	0.343422	0.117607	Solyc07g062550.2.1
hom|comp18858_c0_seq1	LRR_receptor-like_serine/threonine-protein_kinase,_RLP	9.94119	-0.267182	0.649704	0.0163579	0.977698	-1.80058	0.0101614	-1.81694	0.00967665	Solyc04g014400.2.1
hom|comp18885_c0_seq1|hom|comp18885_c0_seq2	Heat_stress_transcription_factor_A3_(AHRD_V1_*-*-_D1M7W9_SOLLC)	7.03865	-0.465847	0.346806	-1.35474	0.0165448	-0.977107	0.065072	0.377632	0.442164	Solyc07g055710.2.1
hom|comp18921_c0_seq1	NA	3.39938	-1.48536	0.0361481	-1.30291	0.0599149	-1.07437	0.110929	0.228538	0.717827	NA
hom|comp18979_c0_seq1	NA	4.09112	-0.29252	0.301374	0.934754	0.00584268	1.18752	0.00126512	0.252765	0.368578	NA
hom|comp18980_c0_seq1	Indole-3-acetic_acid-amido_synthetase_GH3.8_(AHRD_V1_****_B6U4E2_MAIZE)	5.80057	-0.800546	0.19139	3.41248	0.00013317	2.92179	0.000445074	-0.490692	0.410606	Solyc02g092820.2.1
hom|comp18982_c0_seq1	Pentatricopeptide_repeat-containing_protein_(AHRD_V1_***-_D7MBB4_ARALY)	5.41232	0.384219	0.0875899	1.20128	0.000143531	0.658378	0.00875919	-0.542903	0.0232263	Solyc09g082170.2.1
hom|comp19003_c0_seq1	Multidrug_resistance_protein_mdtK_(AHRD_V1_**--_MDTK_YERP3)	4.58065	1.08416	0.0769922	-1.28271	0.0418535	1.00635	0.0972482	2.28906	0.0019214	Solyc03g025190.2.1
hom|comp19044_c0_seq1	NA	4.04901	-0.573107	0.15953	-1.24896	0.00779731	-0.692924	0.0959341	0.556036	0.171124	NA
hom|comp19067_c0_seq1	Ribonucleoside_hydrolase_1_(AHRD_V1_***-_D1RWC6_SEROD)	6.50901	-0.47549	0.452673	-1.6428	0.0222121	-0.680749	0.289362	0.962052	0.144837	Solyc09g009690.2.1
hom|comp19084_c0_seq1	Receptor-like_protein_kinase_(AHRD_V1_****_Q9FLV4_ARATH)	5.16799	0.00748361	0.960101	1.52635	9.84173e-07	1.38329	2.43976e-06	-0.143061	0.34984	Solyc06g036470.1.1
hom|comp19085_c0_seq1	NA	2.74877	-0.655813	0.408655	1.72466	0.0465897	1.62212	0.0585646	-0.102542	0.895421	NA
hom|comp19141_c0_seq1	Unknown_Protein_(AHRD_V1)	6.96429	-0.239629	0.69833	-1.7842	0.0139396	-1.00684	0.124474	0.777355	0.224583	Solyc09g008760.1.1
hom|comp19166_c0_seq1	UDP-glucosyltransferase_(AHRD_V1_**-*_Q8LKG3_STERE)	6.7137	-0.762888	0.124247	-1.45321	0.00949	-0.693876	0.157945	0.759339	0.125809	Solyc02g070020.1.1
hom|comp19257_c0_seq1	NA	6.20396	1.42296	0.0242546	0.532003	0.34538	0.773923	0.180174	0.24192	0.662128	NA
hom|comp19279_c0_seq1	cDNA_clone_J065196H20_full_insert_sequence_(AHRD_V1_***-_B7F8Z2_ORYSJ)	4.07056	-0.175965	0.649004	-1.44862	0.00310628	-0.261112	0.502137	1.1875	0.00996866	Solyc12g044620.1.1
hom|comp19289_c0_seq1	F-box_protein_PP2-B1_(AHRD_V1_***-_PP2B1_ARATH)	6.17266	-0.465374	0.278881	-1.31255	0.00896389	-1.55411	0.00331495	-0.241562	0.565568	Solyc01g100010.2.1
hom|comp19295_c0_seq1	Receptor_like_kinase,_RLK	7.10973	-0.217216	0.399003	-1.03707	0.00178378	-0.838237	0.00671208	0.198828	0.438774	Solyc03g083470.2.1
hom|comp19342_c0_seq1|hom|comp19342_c0_seq2	Protein_TIFY_5A_(AHRD_V1_***-_TIF5A_ARATH)	3.85022	-0.416607	0.168299	1.21101	0.00149776	1.29848	0.000921773	0.0874646	0.761669	Solyc08g036660.2.1
hom|comp19355_c0_seq1	Transcription_factor_(AHRD_V1_*--*_Q9M4A8_MAIZE)	6.24911	-0.143439	0.648414	1.42888	0.000847684	1.6073	0.000355586	0.178425	0.571709	Solyc05g050560.1.1
hom|comp19377_c0_seq1	Hydrolase_alpha/beta_fold_family_protein_(AHRD_V1_***-_D7KX74_ARALY)	7.81068	-0.318867	0.30445	-1.09468	0.00395669	-0.685274	0.0421926	0.409405	0.194682	Solyc05g052750.2.1
hom|comp19396_c0_seq1	Plant-specific_domain_TIGR01615_family_protein_(AHRD_V1_*-*-_B6UDN7_MAIZE)	5.15552	-1.6225	0.00867702	-1.09127	0.0536846	-1.22773	0.0336773	-0.136458	0.790304	Solyc11g012120.1.1
hom|comp19481_c0_seq1	GDSL_esterase/lipase_At1g29670_(AHRD_V1_***-_GDL15_ARATH)	5.90837	-0.389618	0.504348	-1.68723	0.0132713	-0.930762	0.128892	0.756468	0.208335	Solyc06g065530.2.1
hom|comp19495_c0_seq1	Allene_oxide_synthase_(AHRD_V1_**-*_A0MAV5_SOYBN)	3.56972	-0.825823	0.228896	1.48761	0.0435017	1.01585	0.14593	-0.471763	0.48098	Solyc10g007960.1.1
hom|comp19515_c0_seq1	Cysteine-rich_receptor-like_protein_kinase_(AHRD_V1_***-_C6ZRS1_SOYBN)	7.61091	-0.385795	0.316104	1.02014	0.0190041	0.611009	0.125493	-0.40913	0.28922	Solyc12g005720.1.1
hom|comp19518_c0_seq1|hom|comp19518_c0_seq2|hom|comp19518_c0_seq3|hom|comp19518_c0_seq4	BZIP_transcription_factor_(AHRD_V1_****_Q6IVC2_ORYSJ)	6.67033	-0.524316	0.238002	-1.47309	0.0054325	-0.996759	0.038119	0.476329	0.28081	Solyc05g009660.2.1
hom|comp19522_c0_seq1	Genomic_DNA_chromosome_5_P1_clone_MUK11_(AHRD_V1_*-*-_Q9FMC4_ARATH)	4.69424	-0.499869	0.1686	1.29376	0.00322421	1.47319	0.00137039	0.179431	0.605983	Solyc08g059710.2.1
hom|comp19549_c0_seq1	Auxin_transporter-like_protein_3_(AHRD_V1_***-_B6TPT6_MAIZE)	3.91777	0.217035	0.619562	-1.06452	0.0306304	-0.034273	0.937121	1.03025	0.035195	Solyc10g055260.1.1
hom|comp19574_c0_seq1	Cytochrome_P450	6.86873	-0.963718	0.0442296	2.10765	0.000505364	2.61517	9.36144e-05	0.507522	0.253868	Solyc09g066400.1.1
hom|comp19585_c0_seq1|hom|comp19585_c0_seq2	Sodium/hydrogen_exchanger_Na+_H+_antiporter_(AHRD_V1_**--_Q8IET0_PLAF7)	6.12556	-1.05612	0.030196	-0.750512	0.103301	-0.754918	0.101544	-0.00440664	0.991814	Solyc04g018090.2.1
hom|comp19595_c0_seq1	N-acetyltransferase_(AHRD_V1_***-_Q1HQ22_BOMMO)	5.23788	1.22902	0.0429148	-0.219626	0.687713	0.279779	0.609535	0.499405	0.36878	Solyc08g067440.1.1
hom|comp19599_c0_seq1	cytochrome_P450	8.94279	-0.0217562	0.957583	2.89172	2.65213e-05	2.64916	5.57192e-05	-0.242564	0.556697	Solyc01g109150.2.1
hom|comp19622_c0_seq1	Glycosyltransferase-like_protein_(AHRD_V1_**--_D8QTD2_SELML)	3.42037	-0.310395	0.544972	1.45033	0.0150006	0.69636	0.18999	-0.753973	0.158844	Solyc12g005730.1.1
hom|comp19629_c0_seq1	Trehalose-6-phosphate_phosphatase_(AHRD_V1_***-_D7KV74_ARALY)	5.42161	-0.0684824	0.793827	1.67052	6.26544e-05	1.68429	5.85165e-05	0.0137644	0.958037	Solyc04g072920.2.1
hom|comp19635_c0_seq1	NAC_domain_protein_IPR003441_(AHRD_V1_***-_B9I557_POPTR)	4.91995	0.0693339	0.807247	1.21831	0.00130707	0.899821	0.00862138	-0.318489	0.276462	Solyc03g115850.2.1
hom|comp19716_c0_seq1	Wax_synthase_isoform_3_(AHRD_V1_**--_Q84XY7_VITVI)	5.8901	-1.11105	0.0220613	-0.248851	0.558319	0.134351	0.750484	0.383202	0.373027	Solyc11g012230.1.1
hom|comp19719_c0_seq1	FAD-binding_domain-containing_protein_(AHRD_V1_**--_D7MFH6_ARALY)	3.66739	0.393593	0.527614	1.50038	0.0316061	0.278753	0.652966	-1.22163	0.0695161	Solyc02g079440.1.1
hom|comp19723_c0_seq1	Genomic_DNA_chromosome_5_BAC_clone_F17P19_(AHRD_V1_***-_Q9LTJ9_ARATH)	6.85741	0.152057	0.543707	1.19824	0.000563254	1.02497	0.00169705	-0.173275	0.490182	Solyc06g051300.2.1
hom|comp19725_c0_seq1	Os10g0578600_protein_(Fragment)_(AHRD_V1_**--_Q0IVC7_ORYSJ)	2.68458	1.70093	0.0238655	-0.379408	0.56644	0.320878	0.626949	0.700286	0.299422	Solyc05g051210.2.1
hom|comp19752_c0_seq1	Auxin-induced_SAUR-like_protein_(AHRD_V1_***-_Q8S351_CAPAN)	7.00376	-0.100705	0.751382	-1.42618	0.000943618	-1.33036	0.00152981	0.0958143	0.763029	Solyc04g052970.1.1
hom|comp19759_c0_seq1	Avr9/Cf-9_rapidly_elicited_protein_75_(AHRD_V1_***-_Q9FQY9_TOBAC)	8.20821	0.0159081	0.945928	1.17571	0.000427657	1.08269	0.000784296	-0.0930224	0.69282	Solyc11g010250.1.1
hom|comp19930_c0_seq1	Salicylic_acid_carboxyl_methyltransferase_(AHRD_V1_****_C3VIX6_9ASTR)	11.0507	0.764071	0.271641	3.4073	0.000399088	4.03258	0.000106431	0.625283	0.363507	Solyc09g091550.2.1
hom|comp19945_c0_seq1	Glucan_endo-1_3-beta-glucosidase_(AHRD_V1_***-_B6U1F1_MAIZE)	4.25042	0.345122	0.625133	1.72546	0.0302461	1.14927	0.124005	-0.57619	0.419667	Solyc06g076170.2.1
hom|comp19970_c0_seq1	Hydroxy-methylglutaryl-coenzyme_A_reductase_(AHRD_V1_****_O48624_TOBAC)	7.23654	-0.533223	0.141271	1.53194	0.000980851	1.60302	0.000708833	0.0710797	0.835735	Solyc03g032020.2.1
hom|comp19982_c0_seq1	NA	3.09632	-2.04834	0.0116906	0.133911	0.844811	-0.860552	0.225618	-0.994463	0.166429	NA
hom|comp19985_c0_seq1	Protein_serine/threonine_kinase_(AHRD_V1_***-_D3BP85_POLPA)	4.99416	-0.25164	0.385429	0.86525	0.01078	1.18801	0.00157405	0.32276	0.271346	Solyc02g064980.1.1
hom|comp20044_c0_seq1	Ethylene-responsive_transcription_factor_4_(AHRD_V1_*-*-_B6THY5_MAIZE)	9.46127	-0.341559	0.260808	1.07615	0.00370943	1.15797	0.00232709	0.0818197	0.781125	Solyc03g006320.1.1
hom|comp2005_c0_seq1	Purine_permease_family_protein_(AHRD_V1_**-*_D7MCV2_ARALY)	9.03066	-0.21455	0.644729	-1.12589	0.0315991	-0.823539	0.0978516	0.302346	0.518065	Solyc02g071090.2.1
hom|comp20067_c0_seq1	Unknown_Protein_(AHRD_V1)	7.52853	-0.398678	0.434422	-1.51164	0.0114069	-0.743204	0.159849	0.76844	0.147462	Solyc05g009650.2.1
hom|comp2010_c0_seq1	Unknown_Protein_(AHRD_V1)	10.0839	-0.146154	0.544964	1.49721	7.3926e-05	1.50962	6.9047e-05	0.0124135	0.958609	Solyc04g074770.2.1
hom|comp20101_c0_seq1	GDSL_esterase/lipase_5_(AHRD_V1_****_GLIP5_ARATH)	6.1117	0.251955	0.501125	1.03076	0.0169918	1.09514	0.0125096	0.0643865	0.862018	Solyc12g049550.1.1
hom|comp20165_c0_seq1	NA	3.536	0.974284	0.0996804	1.23219	0.0445978	0.692046	0.226605	-0.540149	0.338359	NA
hom|comp20200_c0_seq1	Squamosa_promoter_binding_protein_1_(AHRD_V1_*-*-_Q1MU24_PHYPA)	4.95362	-0.307133	0.261879	0.983509	0.00340341	1.07036	0.00197183	0.0868472	0.743707	Solyc01g090730.2.1
hom|comp20243_c0_seq1	NA	4.02528	-0.813969	0.234889	0.758032	0.266407	-0.916432	0.185103	-1.67446	0.0263793	NA
hom|comp20281_c0_seq1	NA	4.10338	-1.86871	0.0408188	-0.0924311	0.90995	1.14888	0.179773	1.24131	0.150167	NA
hom|comp20358_c0_seq1	NA	6.48239	-0.05275	0.829452	0.945139	0.00264092	1.05819	0.00124046	0.113053	0.645742	NA
hom|comp20363_c0_seq1	Ethylene-responsive_transcription_factor_4_(AHRD_V1_*-*-_ERF78_ARATH)	7.46667	0.095986	0.756959	2.18387	2.68859e-05	2.4601	9.51014e-06	0.276222	0.381468	Solyc12g008350.1.1
hom|comp20396_c0_seq1	Alternative_oxidase_(AHRD_V1_****_Q84V46_SOLLC)	8.46597	-1.31493	0.0393791	-0.397496	0.490753	-0.23236	0.684682	0.165137	0.772422	Solyc08g075550.2.1
hom|comp20403_c0_seq1	2-oxoglutarate-dependent_dioxygenase_(AHRD_V1_***-_B9GL06_POPTR)	2.4828	0.00557671	0.993557	-2.122	0.0102447	-1.84798	0.0205923	0.27402	0.692727	Solyc06g067870.2.1
hom|comp20438_c0_seq1	CM0216.240.nc_protein_(AHRD_V1_***-_B0BLH5_LOTJA)	8.28048	-0.471859	0.206805	0.201202	0.577709	-0.900182	0.0275448	-1.10138	0.0102504	Solyc02g083120.1.1
hom|comp20518_c0_seq1	Glutaredoxin_family_protein_(AHRD_V1_***-_D7MAF1_ARALY)	10.5406	0.293186	0.458895	1.0141	0.0235947	0.726757	0.0851131	-0.28734	0.467656	Solyc01g067460.1.1
hom|comp2052_c0_seq1|hom|comp2052_c0_seq2	NA	8.78405	-0.153992	0.736308	1.0402	0.0412509	0.713713	0.139431	-0.326489	0.47967	NA
hom|comp2052_c0_seq5	NA	4.75291	-0.0987845	0.805487	1.44458	0.0040727	1.11679	0.0168809	-0.327792	0.420961	NA
hom|comp2057_c0_seq1	Unknown_Protein_(AHRD_V1)	4.15963	-0.297112	0.670109	2.58507	0.00334025	1.849	0.0210383	-0.736071	0.302376	Solyc10g074840.1.1
hom|comp20593_c0_seq1	Histone_H2B_(AHRD_V1_*-*-_B6SGC3_MAIZE)	7.85067	-0.430021	0.330842	-1.03748	0.0332238	-0.547641	0.222183	0.489836	0.271331	Solyc06g074750.1.1
hom|comp20596_c0_seq1	Arabidopsis_thaliana_genomic_DNA_chromosome_5_P1_clone_MOK16_(AHRD_V1_*---_Q9LYW2_ARATH)	3.99198	0.759896	0.0424908	1.05568	0.00901129	0.501686	0.156165	-0.553991	0.121227	Solyc09g010140.1.1
hom|comp20654_c0_seq1	NA	1.90307	2.27471	0.00235507	2.02004	0.00494712	1.48153	0.0251885	-0.538507	0.362192	NA
hom|comp20660_c0_seq1	Ectonucleoside_triphosphate_diphosphohydrolase_6_(AHRD_V1_**--_Q6YHK4_CAVPO)	2.39723	-1.71708	0.0197176	-1.964	0.00995927	-0.858544	0.196232	1.10546	0.104839	Solyc02g032550.1.1
hom|comp20674_c0_seq1	Unknown_Protein_(AHRD_V1)	6.02052	0.10092	0.714102	2.32246	5.46829e-06	2.10036	1.33551e-05	-0.222102	0.42611	Solyc03g116510.1.1
hom|comp20676_c0_seq1	Unknown_Protein_(AHRD_V1)	4.03444	-1.13006	0.0733881	-1.46619	0.0266756	-1.16277	0.0666136	0.303421	0.603248	Solyc08g065210.1.1
hom|comp20677_c0_seq1	NA	6.7723	-0.659495	0.148912	-1.24441	0.0144434	-0.552704	0.219336	0.691701	0.131974	NA
hom|comp2069_c0_seq1	Proline_dehydrogenase_(AHRD_V1_****_A1E289_ACTDE)	10.7619	-0.276648	0.605608	-1.16763	0.0480251	-0.81635	0.146621	0.351276	0.513803	Solyc02g089620.2.1
hom|comp20699_c0_seq1	Glycosyl_transferase_family_17_protein_(AHRD_V1_***-_D7LPH9_ARALY)	6.62749	-0.192152	0.454332	-1.4028	0.000197517	-1.1148	0.00109508	0.288003	0.270314	Solyc02g093430.2.1
hom|comp20701_c0_seq1	GTP_binding_protein_(AHRD_V1_**--_B6TE93_MAIZE)	4.71512	-0.100129	0.788082	1.37194	0.00353748	1.19879	0.00786227	-0.17315	0.64328	Solyc08g081680.1.1
hom|comp20711_c0_seq1	Decarboxylase_family_protein_(AHRD_V1_***-_B1ILJ6_CLOBK)	4.36897	-0.17014	0.622197	2.38297	3.09044e-05	2.36025	3.35361e-05	-0.0227213	0.947211	Solyc08g006750.2.1
hom|comp20735_c0_seq1|hom|comp20735_c0_seq2	Tripartite_motif-containing_22_(Predicted)_(AHRD_V1_*---_B0VXD4_CALJA)	4.96499	0.0789656	0.690107	1.0506	0.000269262	0.554707	0.0161808	-0.495896	0.027387	Solyc08g023280.2.1
hom|comp20803_c0_seq1	NA	5.79963	-0.710938	0.44059	-1.9966	0.0475986	-0.336164	0.712106	1.66044	0.0900192	NA
hom|comp20846_c0_seq2	Transposon_Ty1-A_Gag-Pol_polyprotein_(AHRD_V1_*-*-_YA11B_YEAST)	4.4095	-0.28181	0.670262	-1.15947	0.101115	0.277908	0.674524	1.43738	0.0490808	Solyc08g021810.1.1
hom|comp20868_c0_seq1	1-aminocyclopropane-1-carboxylate_oxidase_(AHRD_V1_**--_ACCO_MUSAC)	8.55868	-0.280139	0.315324	1.31869	0.000545119	1.01235	0.00333309	-0.306334	0.274545	Solyc01g105650.2.1
hom|comp20890_c0_seq1	Ring_H2_finger_protein_(AHRD_V1_*-*-_D9ZHD8_HYPPE)	7.23302	-0.286157	0.545275	-0.521815	0.280097	-1.06252	0.0422831	-0.540705	0.26407	Solyc09g075320.1.1
hom|comp20902_c0_seq1	Pentatricopeptide_repeat-containing_protein_(AHRD_V1_***-_D7L9H0_ARALY)	5.45204	-0.257706	0.54068	-1.04618	0.0276972	-0.290449	0.491613	0.755728	0.0927401	Solyc02g082970.1.1
hom|comp20953_c0_seq1	Anthocyanidin_synthase_(AHRD_V1_**--_Q2QCX4_GOSHI)	8.60634	0.0521273	0.85823	0.861642	0.0125861	1.21076	0.00164255	0.349119	0.247583	Solyc10g076660.1.1
hom|comp20964_c0_seq1	Dehydrin_DHN1_(AHRD_V1_*-*-_DHN1_PEA)	6.04935	0.339633	0.324667	2.43195	2.17912e-05	2.20172	5.08375e-05	-0.230231	0.498626	Solyc02g084840.2.1
hom|comp21_c0_seq1	Kunitz_trypsin_inhibitor_(AHRD_V1_***-_Q4W188_POPTN)	7.36868	-0.3046	0.759894	6.96833	2.85791e-05	5.11805	0.000349984	-1.85028	0.0853076	Solyc03g098680.2.1
hom|comp21008_c0_seq1	Circadian_clock_coupling_factor_ZGT_(AHRD_V1_***-_Q94FM9_TOBAC)	4.53456	0.131724	0.60599	1.27164	0.000427092	1.12244	0.00105879	-0.149199	0.559819	Solyc09g064820.1.1
hom|comp21019_c0_seq1	CHP-rich_zinc_finger_protein-like_(AHRD_V1_**--_Q9LRV1_ARATH)	5.74004	-0.032002	0.954341	-0.97929	0.102455	-1.58275	0.0156305	-0.603455	0.294085	Solyc01g073880.2.1
hom|comp21083_c0_seq1	Ribonuclease_T2_(AHRD_V1_***-_Q6A3R1_SOLLC)	5.72872	-0.0110393	0.971163	3.45289	3.76109e-07	3.17793	8.19241e-07	-0.274957	0.37757	Solyc05g007950.2.1
hom|comp21134_c0_seq1	Genomic_DNA_chromosome_5_TAC_clone_K9E15_(AHRD_V1_*-*-_Q9FH79_ARATH)	6.53291	0.576716	0.331897	0.712602	0.236239	-0.585571	0.324879	-1.29817	0.0444797	Solyc08g075150.2.1
hom|comp21143_c0_seq1	tRNA_(Adenine-N(1)-)-methyltransferase_non-catalytic_subunit_trm6_(AHRD_V1_*-**_C5JJB9_AJEDS)	4.75692	-0.759482	0.0964261	-1.20077	0.0157538	-1.85351	0.00116682	-0.652748	0.145954	Solyc04g081360.2.1
hom|comp21164_c0_seq1	LRR_receptor-like_serine/threonine-protein_kinase,_RLP	4.76768	-0.133902	0.678315	-1.05364	0.00715874	-0.58216	0.0927818	0.471479	0.163327	Solyc12g099870.1.1
hom|comp21214_c0_seq1	Late_embryogenesis_abundant_protein_(AHRD_V1_***-_Q2QKE8_CATRO)	4.82841	0.0218456	0.969244	4.32624	1.35906e-05	4.3676	1.2501e-05	0.0413628	0.941809	Solyc03g116390.2.1
hom|comp21215_c0_seq1	NA	5.52076	-0.643938	0.226236	-1.28862	0.0272919	-0.949044	0.0864531	0.339575	0.512017	NA
hom|comp21243_c0_seq1	Unknown_Protein_(AHRD_V1)	8.20905	-0.344958	0.48709	-1.09088	0.045499	-1.03598	0.0553008	0.0548978	0.91086	Solyc01g057540.1.1
hom|comp21261_c0_seq1	Unknown_Protein_(AHRD_V1)	4.91716	-0.0809885	0.935061	2.50016	0.0273123	0.58809	0.55754	-1.91207	0.076634	Solyc05g051450.1.1
hom|comp21268_c0_seq1	Lipase-like_protein_(AHRD_V1_***-_Q8LF19_ARATH)	6.73449	-0.482128	0.0662275	1.40261	0.000129372	1.41482	0.000120638	0.0122162	0.959403	Solyc08g022240.1.1
hom|comp21278_c0_seq1	Cytochrome_P450	5.47004	-1.02989	0.219677	2.02066	0.0278358	1.38672	0.10828	-0.633941	0.439074	Solyc06g076160.2.1
hom|comp21368_c0_seq1	Metacaspase_(AHRD_V1_***-_A8NU42_COPC7)	6.29843	-0.0369716	0.905161	1.23649	0.00215692	1.06542	0.0054645	-0.171066	0.584229	Solyc01g105320.2.1
hom|comp2137_c0_seq1	Peroxidase_(AHRD_V1_****_Q50LG4_TOBAC)	7.45122	-0.127866	0.592383	1.69783	2.37284e-05	1.08682	0.000824301	-0.611012	0.0244945	Solyc02g079510.2.1
hom|comp21391_c0_seq1	Zinc_finger_protein-like_protein_(AHRD_V1_**--_Q1PEQ5_ARATH)	6.64573	-0.907007	0.294879	-2.19173	0.0233462	-1.94921	0.0387918	0.242519	0.77366	Solyc03g115920.2.1
hom|comp21408_c0_seq1	NA	5.32773	3.56536e-05	0.999901	0.997653	0.00500282	1.01844	0.00441899	0.0207847	0.942109	NA
hom|comp21413_c0_seq1	Diacylglycerol_O-acyltransferase_(AHRD_V1_***-_A5UW30_ROSS1)	11.9134	0.0933552	0.931725	4.68444	0.00129423	4.41812	0.0019247	-0.266328	0.807164	Solyc01g095960.2.1
hom|comp21469_c0_seq1	cytochrome_P450	7.10224	0.110322	0.800876	2.94236	3.99738e-05	2.66909	9.00083e-05	-0.273267	0.535545	Solyc01g109150.2.1
hom|comp21533_c0_seq1	LAG1_longevity_assurance_homolog_2_(AHRD_V1_**--_C1BLI2_OSMMO)	7.2626	-0.773931	0.193252	-1.98737	0.00494993	-1.21412	0.0533969	0.773247	0.193613	Solyc03g114600.2.1
hom|comp21537_c0_seq1	FAD-binding_domain-containing_protein_(AHRD_V1_**--_D7MFI0_ARALY)	5.58285	-0.37785	0.517192	4.22693	1.95381e-05	3.52112	9.12702e-05	-0.705806	0.238239	Solyc02g070130.1.1
hom|comp21562_c0_seq1	Serine_carboxypeptidase_1_(AHRD_V1_*-**_B6SW38_MAIZE)	4.76283	-0.0937278	0.902559	-0.627736	0.419932	-1.68511	0.0473957	-1.05737	0.186829	Solyc01g108460.1.1
hom|comp21613_c0_seq1	Hydroxycinnamoyl_CoA_shikimate/quinate_hydroxycinnamoyltransferase-like_protein_(Fragment)_(AHRD_V1_**--_B9GF60_POPTR)	3.44778	0.527251	0.459073	4.83189	3.33843e-05	4.92187	2.85157e-05	0.0899835	0.89806	Solyc11g066640.1.1
hom|comp2165_c0_seq1	Chitinase_(AHRD_V1_***-_P93327_MEDTR)	3.54305	-0.381779	0.290168	-1.10294	0.00900545	-1.80082	0.000355506	-0.697879	0.0683464	Solyc07g009510.1.1
hom|comp21707_c0_seq1	Seed_maturation_protein_PM41_(AHRD_V1_***-_Q9SWB2_SOYBN)	5.2978	-0.0218825	0.931974	0.372993	0.166379	1.03301	0.00200534	0.660014	0.0245941	Solyc03g046380.1.1
hom|comp21732_c0_seq1	Heavy-metal-associated_domain-containing_protein-like_(AHRD_V1_*-*-_Q6K9R4_ORYSJ)	2.2608	0.760451	0.310051	0.113766	0.876112	1.94358	0.0209832	1.82981	0.0276353	Solyc10g084000.1.1
hom|comp21757_c0_seq1	Ethylene_responsive_transcription_factor_2a_(AHRD_V1_*-*-_C0J9I7_9ROSA)	5.9244	-0.579099	0.145294	1.10439	0.013	1.09643	0.0134929	-0.00795926	0.983115	Solyc04g071770.2.1
hom|comp21787_c0_seq1	Transposon_Ty1-A_Gag-Pol_polyprotein_(AHRD_V1_***-_YA11B_YEAST)	4.23832	-0.12434	0.728785	-0.39457	0.284078	-1.05079	0.0129369	-0.656223	0.0890386	Solyc00g075040.1.1
hom|comp2185_c0_seq1	Peroxidase_5_(AHRD_V1_****_B6E500_LITCN)	11.4047	-0.39326	0.244299	1.13161	0.00513341	0.672202	0.0604584	-0.459412	0.178947	Solyc03g044100.2.1
hom|comp21893_c0_seq1	NA	6.33258	0.0102845	0.969264	-1.03521	0.00257781	-0.72692	0.0189244	0.308289	0.263571	NA
hom|comp21894_c0_seq1	Acetyltransferase-like_protein_(AHRD_V1_***-_Q7EYF5_ORYSJ)	4.46328	0.165811	0.508689	-1.19469	0.000576292	-0.975698	0.00235446	0.218995	0.38662	Solyc02g064690.2.1
hom|comp21920_c0_seq1	Non-specific_lipid-transfer_protein_(AHRD_V1_***-_Q5MJA5_CAPAN)	3.44729	0.327195	0.682742	1.44948	0.0916611	1.85911	0.0377171	0.409633	0.609726	Solyc06g054060.1.1
hom|comp21929_c0_seq1	Laccase_(AHRD_V1_***-_Q9ZP47_POPTR)	4.06802	-0.395079	0.665061	0.808449	0.38279	-1.45151	0.132134	-2.25996	0.0286529	Solyc06g048860.1.1
hom|comp21974_c0_seq1|hom|comp21974_c0_seq2	UDP-glucose_dehydrogenase_(AHRD_V1_****_B1N754_EUCGR)	6.08448	0.372372	0.0472477	1.09839	5.40498e-05	1.18351	2.87308e-05	0.0851219	0.616714	Solyc03g115380.1.1
hom|comp21986_c0_seq1	Expressed_protein_(Fragment)_(AHRD_V1_*-*-_B3VV28_POPTN)	4.28657	0.206323	0.326943	0.994119	0.000553013	1.06637	0.000326356	0.0722549	0.725678	Solyc03g110890.1.1
hom|comp22023_c0_seq1	UDP-glucuronosyltransferase_(AHRD_V1_**-*_Q5UB81_ARATH)	5.12942	-0.264723	0.659091	3.40189	0.000158606	2.3027	0.00267291	-1.0992	0.0882287	Solyc03g078490.2.1
hom|comp22160_c0_seq1	Unknown_Protein_(AHRD_V1)	4.87094	-0.718868	0.15243	-1.54912	0.00746322	-0.894385	0.0827628	0.654739	0.188678	Solyc03g121340.1.1
hom|comp22186_c0_seq1	Plant-specific_domain_TIGR01568_family_protein_(AHRD_V1_*---_B6SHS0_MAIZE)	5.26255	0.687585	0.0884238	1.96634	0.000296073	1.87945	0.000417605	-0.0868903	0.816406	Solyc04g080210.1.1
hom|comp22204_c0_seq1	Zinc_finger_and_SCAN_domain_containing_29_(Predicted)_(AHRD_V1_*---_A9X1B1_PAPAN)	3.60827	-0.286219	0.54908	2.00386	0.00143937	1.60917	0.00580112	-0.394694	0.412498	Solyc09g005560.2.1
hom|comp22262_c0_seq1	Laccase_1a_(AHRD_V1_***-_B9IG56_POPTR)	3.71301	0.57064	0.305274	1.64224	0.0109908	0.747364	0.187334	-0.894875	0.120933	Solyc05g050540.2.1
hom|comp22273_c0_seq1	Ethylene_responsive_transcription_factor_2a_(AHRD_V1_*-*-_C0J9I7_9ROSA)	6.44284	0.215971	0.300231	1.09582	0.000240235	0.954157	0.000681805	-0.141663	0.490066	Solyc07g054220.1.1
hom|comp2228_c0_seq1	Low-temperature-induced_65_kDa_protein_(AHRD_V1_*---_LTI65_ARATH)	9.79375	0.632101	0.0147151	1.07046	0.000543853	0.998542	0.000900887	-0.071916	0.745023	Solyc03g025810.2.1
hom|comp22288_c0_seq1	1-aminocyclopropane-1-_carboxylate_oxidase_4_(AHRD_V1_**--_ACCO4_SOLLC)	7.32606	-0.447209	0.194684	-0.534864	0.127347	-1.17792	0.00433769	-0.643058	0.0734522	Solyc11g007890.1.1
hom|comp22304_c0_seq1	NA	3.73018	-1.40531	0.031558	0.772228	0.200156	-0.718027	0.231022	-1.49025	0.0243456	NA
hom|comp22324_c0_seq1	Cathepsin_B_(AHRD_V1_***-_Q1HER6_NICBE)	4.87334	1.14555	0.030573	2.40522	0.000349895	2.6604	0.000159501	0.255185	0.587804	Solyc02g069110.2.1
hom|comp22333_c0_seq1	RING_finger_protein_44_(AHRD_V1_**--_RNF44_DANRE)	4.40708	-0.862246	0.201943	-1.195	0.0875704	-1.56353	0.0326385	-0.368528	0.57244	Solyc12g008440.1.1
hom|comp22335_c0_seq1	SRC2-like_protein_(AHRD_V1_***-_A4K8J5_CAPAN)	5.0548	-1.4486	0.110925	-0.931659	0.287163	-2.27725	0.0204503	-1.34559	0.135403	Solyc11g013250.1.1
hom|comp22389_c0_seq1	ABC_transporter_G_family_member_11_(AHRD_V1_***-_AB11G_ARATH)	8.2433	-0.153503	0.763324	2.65982	0.000310037	2.58481	0.000385534	-0.0750102	0.882811	Solyc11g009100.1.1
hom|comp22459_c0_seq1	Unknown_Protein_(AHRD_V1)	7.34982	0.0477412	0.895956	-1.18205	0.00765934	-1.08254	0.0123344	0.0995043	0.785501	Solyc08g062180.1.1
hom|comp22614_c0_seq1	Serine/threonine-protein_kinase_Haspin_(AHRD_V1_*---_B6JWA5_SCHJY)	5.21998	-0.230222	0.648993	-1.26574	0.0273049	-0.230674	0.648359	1.03506	0.0609345	Solyc01g101110.2.1
hom|comp22640_c0_seq1	NA	10.4452	0.111431	0.667644	1.7372	4.05671e-05	1.68049	5.36349e-05	-0.0567114	0.826416	NA
hom|comp22651_c0_seq1	Kunitz_trypsin_inhibitor_(AHRD_V1_***-_Q4W188_POPTN)	4.69086	-0.00554431	0.993756	1.62267	0.0405995	1.35235	0.0786341	-0.270328	0.703833	Solyc03g098680.2.1
hom|comp22676_c0_seq1	NA	6.27384	-0.310811	0.203855	0.850468	0.00393509	1.09742	0.000710276	0.246955	0.30548	NA
hom|comp22685_c0_seq1	Major_allergen_Mal_d_1_(AHRD_V1_***-_Q84LA7_MALDO)	7.47926	-1.55289	0.00238797	0.582332	0.162079	0.402233	0.321733	-0.180099	0.650722	Solyc05g054380.1.1
hom|comp22731_c0_seq2|hom|comp22731_c0_seq1	NA	8.38857	0.14881	0.662268	1.67741	0.000471683	1.77949	0.000301503	0.102076	0.763877	NA
hom|comp22731_c0_seq3	NA	7.24744	-0.17943	0.598171	1.78262	0.000290735	1.96677	0.000134131	0.184148	0.588723	NA
hom|comp22748_c0_seq1	Unknown_Protein_(AHRD_V1)	3.70034	-0.439093	0.370135	-1.26741	0.021875	-1.08318	0.0430107	0.18423	0.70208	Solyc06g073040.1.1
hom|comp22837_c0_seq1	NA	4.44731	-1.77263	0.00112009	-0.609495	0.152573	0.813257	0.0656503	1.42275	0.00469164	NA
hom|comp22875_c0_seq1	Senescence-inducible_chloroplast_stay-green_protein_(AHRD_V1_**--_A7VLV1_PEA)	8.47506	-0.596246	0.519557	3.09619	0.00599891	3.28131	0.0042434	0.18512	0.839992	Solyc12g056480.1.1
hom|comp22930_c0_seq1|hom|comp22930_c0_seq2	Unknown_Protein_(AHRD_V1)	5.38309	-1.15793	0.0267392	0.401987	0.389353	0.376654	0.418865	-0.0253325	0.955903	Solyc07g065410.1.1
hom|comp22945_c0_seq1	Protein_serine/threonine_kinase_(AHRD_V1_*-*-_D3BP85_POLPA)	4.13878	0.121753	0.819962	1.50063	0.0162793	1.21233	0.0421361	-0.288303	0.592197	Solyc12g088940.1.1
hom|comp23001_c0_seq1	NAC_domain_transcription_factor_(AHRD_V1_****_Q5DM36_WHEAT)	8.01456	-0.200315	0.728193	-1.32558	0.0394399	-1.45875	0.0262251	-0.133176	0.816963	Solyc05g007770.2.1
hom|comp23018_c0_seq1	NA	2.5385	0.379272	0.464479	1.94506	0.0029206	-0.523604	0.318392	-2.46867	0.000565953	NA
hom|comp23024_c0_seq1	NA	6.42867	0.472624	0.382803	1.89669	0.00431716	2.19943	0.00166875	0.302746	0.571717	NA
hom|comp23039_c0_seq1	Subtilisin-like_protease_(AHRD_V1_**--_O82777_SOLLC)	8.90912	-0.0192199	0.954727	1.94727	0.000147034	2.03611	0.000102595	0.088841	0.79334	Solyc10g084320.1.1
hom|comp23072_c0_seq2	Lipase-like_protein_(AHRD_V1_***-_Q949E1_ORYSA)	3.94684	0.300454	0.655827	4.45829	4.48056e-05	4.66188	3.06732e-05	0.203589	0.762017	Solyc06g060870.1.1
hom|comp23077_c0_seq1	Dehydrin_(AHRD_V1_*-*-_Q1A4H3_COFCA)	5.69136	0.322555	0.180036	1.9805	4.57775e-06	1.56686	3.57684e-05	-0.413643	0.0942134	Solyc04g082200.2.1
hom|comp23113_c0_seq1	NA	5.71046	0.0505524	0.812605	1.09827	0.000344727	1.2222	0.000149602	0.123931	0.563922	NA
hom|comp23177_c0_seq1	Cellulose_synthase-like_protein_E1_(AHRD_V1_*-*-_CSLE1_ARATH)	8.96118	0.768714	0.288422	1.73287	0.0298967	1.82918	0.0234779	0.0963135	0.891103	Solyc00g154480.1.1
hom|comp23214_c0_seq1	Exostosin-like_(AHRD_V1_***-_Q2HVN7_MEDTR)	7.01011	-0.817104	0.123571	-0.756772	0.15046	-1.11892	0.0439848	-0.362147	0.473437	Solyc12g062940.1.1
hom|comp23242_c0_seq1	Calmodulin_binding_protein_(AHRD_V1_*--*_B6U0B7_MAIZE)	5.50811	-0.240429	0.578976	-1.04221	0.0320746	-0.631528	0.162747	0.410681	0.35033	Solyc01g005800.2.1
hom|comp23285_c0_seq1	NA	2.87287	0.281814	0.449272	-1.21073	0.00690195	-0.242803	0.512888	0.967926	0.0220236	NA
hom|comp23369_c0_seq1	1-aminocyclopropane-1-_carboxylate_synthase_(AHRD_V1_****_O65209_NICGU)	6.57538	-0.293019	0.518372	2.31461	0.000345049	2.7975	7.66068e-05	0.482884	0.295708	Solyc01g095080.2.1
hom|comp23492_c0_seq1	Glucosyltransferase-5_(AHRD_V1_*-**_Q8S9A4_PHAAN)	7.29999	-0.293335	0.502589	1.73415	0.00207421	1.35977	0.00903782	-0.374383	0.395548	Solyc10g079320.1.1
hom|comp23535_c0_seq1	Seed_maturation_protein_LEA_4_(AHRD_V1_*-*-_Q9FNW7_GLYTO)	4.60517	-0.253301	0.669156	4.7324	8.80199e-06	4.53247	1.28871e-05	-0.199936	0.735452	Solyc10g078780.1.1
hom|comp23547_c0_seq1	Unknown_Protein_(AHRD_V1)	6.63588	-0.310986	0.457019	-1.04848	0.0259907	-0.859409	0.0580783	0.189066	0.648209	Solyc08g078840.2.1
hom|comp23642_c0_seq1	RLK,_Receptor_like_protein,_putative_resistance_protein_with_an_antifungal_domain	4.97752	-0.420772	0.390672	-1.25994	0.0227182	-1.33615	0.0171748	-0.0762073	0.874164	Solyc02g080070.2.1
hom|comp237_c0_seq1	NA	9.66648	-1.30259	0.211146	3.35629	0.00625264	0.138579	0.889832	-3.21771	0.00794949	NA
hom|comp23712_c0_seq1	Receptor-like_kinase_(AHRD_V1_***-_Q9LKY7_ORYSA)	6.50974	-1.02285	0.0310056	-0.782313	0.0841378	-0.506969	0.242492	0.275344	0.515259	Solyc02g081500.2.1
hom|comp23727_c0_seq1	Sugar_transporter_family_protein_expressed_(AHRD_V1_**--_Q2R1T1_ORYSJ)	4.02814	-0.791257	0.0557805	-1.40633	0.00321112	-1.22661	0.00728091	0.17972	0.634015	Solyc04g051160.1.1
hom|comp23729_c0_seq1	Ankyrin_repeat_protein_(AHRD_V1_**--_B1Q4U3_9ROSI)	3.876	-0.520928	0.337824	-1.33601	0.0272189	-0.931695	0.101852	0.404313	0.452744	Solyc01g088810.2.1
hom|comp2380_c0_seq3	Sterol_3-beta-glucosyltransferase_(AHRD_V1_***-_B6U4Q7_MAIZE)	11.2828	0.00873754	0.965284	-1.0049	0.000432266	-0.863103	0.00129497	0.141797	0.485491	Solyc09g061860.2.1
hom|comp23811_c0_seq1	NA	7.35159	0.335327	0.585462	2.46283	0.00198411	1.78389	0.0132923	-0.678936	0.280348	NA
hom|comp23837_c0_seq1	Harpin-induced_protein-like_(Fragment)_(AHRD_V1_**--_D2CFH8_COFAR)	4.61319	0.218463	0.487835	2.22694	2.37618e-05	2.02844	5.25432e-05	-0.198504	0.527568	Solyc03g019920.1.1
hom|comp23894_c0_seq1	Auxin_responsive_SAUR_protein_(AHRD_V1_*---_Q2HTF2_MEDTR)	2.12567	-2.25249	0.0288095	1.84422	0.0633379	-0.40121	0.659581	-2.24543	0.0292078	Solyc06g072650.1.1
hom|comp23929_c0_seq1	Tir-nbs_resistance_protein_(AHRD_V1_**--_B9GWT3_POPTR)	2.40256	1.70453	0.0473106	0.308155	0.691621	0.181625	0.814668	-0.12653	0.870187	Solyc08g081260.1.1
hom|comp23948_c0_seq1	Inositol-1,4,5-trisphosphate_5-phosphatase_1_(AHRD_V1_*-**_SYJ1_SCHPO)	6.39586	-0.5514	0.224028	-1.15798	0.0213927	-0.574459	0.206648	0.58352	0.200135	Solyc08g014580.2.1
hom|comp24015_c0_seq1|hom|comp24015_c0_seq2	NA	6.0637	-0.328529	0.464592	-0.375414	0.405274	-1.01199	0.0410478	-0.636579	0.171316	NA
hom|comp24056_c0_seq1	Unknown_Protein_(AHRD_V1)	4.35172	-0.108111	0.77986	1.54854	0.00206841	1.23565	0.00818568	-0.312887	0.425288	Solyc06g009760.1.1
hom|comp24079_c0_seq1	Os10g0422600_protein_(Fragment)_(AHRD_V1_*---_Q0IXM0_ORYSJ)	7.43524	0.315342	0.392046	2.507	3.12629e-05	2.77909	1.28013e-05	0.272087	0.458073	Solyc03g123460.2.1
hom|comp24118_c0_seq1	Linalool_synthase_(AHRD_V1_****_D4N3A0_9ERIC)	6.10038	0.125329	0.822868	1.742	0.00950168	1.68471	0.0113679	-0.057285	0.918419	Solyc10g005390.2.1
hom|comp24134_c0_seq1	Myb-related_transcription_factor_(AHRD_V1_*--*_A7ULI0_DATME)	6.39589	-0.94916	0.255289	-2.29514	0.0152666	-2.28287	0.0156814	0.012272	0.987862	Solyc03g093890.2.1
hom|comp24138_c0_seq1	NA	7.82096	-0.707099	0.251511	-1.00801	0.113303	-1.68468	0.0157553	-0.676671	0.271176	NA
hom|comp2414_c0_seq1	Pectinesterase_(AHRD_V1_***-_C0PST8_PICSI)	10.9555	-0.289723	0.609124	-1.54563	0.0181773	-1.90404	0.00597044	-0.358412	0.528483	Solyc03g083730.1.1
hom|comp24151_c0_seq1	NA	5.51951	0.0249654	0.943569	0.840317	0.0345158	1.14749	0.00746671	0.307175	0.392734	NA
hom|comp24151_c0_seq2	NA	4.96252	0.475037	0.10648	0.699613	0.0258639	1.00458	0.00374196	0.304963	0.281486	NA
hom|comp24160_c0_seq1	Os10g0352000_protein_(Fragment)_(AHRD_V1_*-*-_Q0IY85_ORYSJ)	7.4037	-0.241888	0.615521	-0.48753	0.320706	-1.04312	0.049255	-0.555594	0.261247	Solyc02g092240.2.1
hom|comp24174_c0_seq2	NA	4.04057	1.04048	0.0416679	-0.0647932	0.887368	0.0580877	0.898948	0.122881	0.788505	NA
hom|comp24217_c0_seq1	Beta-ocimene_synthase_(AHRD_V1_****_B1P189_PHALU)	4.99333	0.194495	0.703349	1.42195	0.0166974	2.19875	0.00125082	0.776791	0.148438	Solyc03g007730.1.1
hom|comp24281_c0_seq1	NA	6.07122	0.0222645	0.979879	2.1643	0.0305749	0.426339	0.631167	-1.73797	0.0709782	NA
hom|comp24287_c0_seq1	Regulatory_protein_(AHRD_V1_**--_B6TR81_MAIZE)	4.01344	0.044238	0.893948	3.7114	4.15246e-07	3.24863	1.43919e-06	-0.462772	0.182924	Solyc03g094110.2.1
hom|comp24306_c0_seq1	CONSTANS-like_zinc_finger_protein_(AHRD_V1_*-*-_D0EP07_SOYBN)	9.02934	-0.232222	0.513433	-1.06797	0.0108657	-0.981107	0.0167809	0.086861	0.805086	Solyc07g053140.2.1
hom|comp24409_c0_seq1	ATP_binding_/_serine-threonine_kinase_(AHRD_V1_****_C5DB71_VITVI)	5.53856	-0.565487	0.0395036	1.64409	4.16768e-05	1.60893	4.99986e-05	-0.0351633	0.886038	Solyc05g025820.2.1
hom|comp24433_c0_seq1	AAA-ATPase_(AHRD_V1_**-*_C3TX92_BRASY)	5.50405	-0.215712	0.682468	-1.23162	0.0368338	-0.589037	0.276664	0.642586	0.237922	Solyc10g007280.2.1
hom|comp24522_c0_seq1|hom|comp24522_c0_seq2	Glutamate_decarboxylase_(AHRD_V1_****_Q8LKR4_TOBAC)	3.63424	0.0402113	0.93974	1.96168	0.00354583	1.69527	0.00837953	-0.266409	0.61868	Solyc05g054050.2.1
hom|comp24534_c0_seq1	UDP-glucosyltransferase_HvUGT5876_(AHRD_V1_***-_D3WYW1_HORVD)	5.60397	-0.699984	0.0116793	-1.40552	0.000101995	-1.39073	0.000111143	0.0147844	0.949522	Solyc03g114180.2.1
hom|comp24557_c0_seq1	Cytochrome_P450	2.82882	-0.738243	0.200404	-0.619177	0.277047	-1.47467	0.0208062	-0.855494	0.143201	Solyc02g062030.1.1
hom|comp2456_c0_seq1	CCR4-NOT_transcription_complex_subunit_7_(AHRD_V1_***-_B4FG48_MAIZE)	9.38421	-0.0792293	0.79786	-1.05253	0.00571908	-0.487047	0.136784	0.565483	0.089732	Solyc06g074030.1.1
hom|comp24590_c0_seq1	NA	2.8349	1.09902	0.13505	1.53624	0.046291	0.746438	0.295471	-0.789798	0.269858	NA
hom|comp24626_c0_seq1	LRR_receptor-like_serine/threonine-protein_kinase,_RLP	6.28901	-0.390069	0.22281	1.33589	0.0012125	1.18555	0.00269434	-0.150333	0.62733	Solyc01g098680.2.1
hom|comp24670_c0_seq1	Cytochrome_P450	3.5949	0.314972	0.411751	1.25333	0.00661472	1.39856	0.00342533	0.145221	0.701226	Solyc03g111300.1.1
hom|comp24670_c0_seq2|hom|comp24670_c0_seq3	Cytochrome_P450	5.44593	0.54966	0.273466	1.94674	0.00210173	1.91864	0.00231224	-0.0281081	0.953927	Solyc03g111300.1.1
hom|comp24693_c0_seq2	Unknown_Protein_(AHRD_V1)	3.44766	-0.694644	0.0714164	-2.15938	9.03712e-05	-1.546	0.00114992	0.613377	0.105397	Solyc12g007040.1.1
hom|comp24713_c0_seq1	Pentatricopeptide_repeat-containing_protein_(AHRD_V1_***-_D7LEU3_ARALY)	4.91092	-0.397019	0.380958	-1.00883	0.0419964	-0.145932	0.743199	0.862902	0.0742309	Solyc05g012920.1.1
hom|comp24948_c0_seq1	Prephenate_dehydrogenase_family_protein_(AHRD_V1_***-_D7KDI5_ARALY)	7.49873	-1.30214	0.0115449	-0.431742	0.3311	-0.526048	0.241612	-0.0943059	0.827963	Solyc09g011870.1.1
hom|comp24965_c0_seq1	MYB_transcription_factor_(AHRD_V1_*---_D0VYJ9_DIOKA)	4.97143	0.0537512	0.893162	1.96883	0.000490708	2.02393	0.000398974	0.0550986	0.890503	Solyc08g005870.1.1
hom|comp25009_c0_seq1	WRKY_transcription_factor_16_(AHRD_V1_*-*-_C9DI05_9ROSI)	4.70972	-0.199141	0.651551	-1.30902	0.0119568	-0.472379	0.295284	0.836646	0.0788361	Solyc04g072070.2.1
hom|comp2510_c0_seq1	Hydroxycinnamoyl-CoA_shikimate/quinate_hydroxycinnamoyltransferase_(AHRD_V1_**-*_A4ZKI0_COFAR)	9.39039	-0.200755	0.287337	1.16986	6.26893e-05	1.10119	0.000103106	-0.0686668	0.70879	Solyc03g117600.2.1
hom|comp25136_c0_seq1	Legumin_11S-globulin_(AHRD_V1_**--_Q39770_GINBI)	6.62198	0.361203	0.502019	1.97751	0.00337078	1.99245	0.00321506	0.0149398	0.977589	Solyc03g005580.2.1
hom|comp2527_c0_seq2|hom|comp2527_c0_seq1	Ethylene_responsive_transcription_factor_1b_(AHRD_V1_*-*-_C0J9I8_9ROSA)	8.71142	-0.213775	0.340138	-1.29326	0.000118468	-1.04376	0.000619297	0.249499	0.269473	Solyc01g090340.2.1
hom|comp25278_c0_seq1	Acetyltransferase_GNAT_family_protein_expressed_(AHRD_V1_***-_Q852L7_ORYSJ)	6.97191	-1.09457	0.0181384	-0.349433	0.389552	-0.497592	0.229092	-0.148159	0.710942	Solyc01g098010.2.1
hom|comp25279_c0_seq1|hom|comp25279_c0_seq2	Zinc_finger_CCHC-type_(AHRD_V1_***-_A2Q169_MEDTR)	3.34359	0.263352	0.596574	-0.849596	0.108095	0.307617	0.537433	1.15721	0.0370278	Solyc05g015240.1.1
hom|comp25303_c0_seq1	C4-dicarboxylate_transporter/malic_acid_transport_family_protein_(AHRD_V1_***-_D7KUS7_ARALY)	4.1376	-0.281303	0.619347	1.70693	0.0109637	0.950968	0.113609	-0.755963	0.198245	Solyc07g051950.2.1
hom|comp25309_c0_seq1	Phosphoribosylanthranilate_transferase_(Fragment)_(AHRD_V1_*---_Q43085_PEA)	2.45098	-1.29056	0.0302886	-1.54867	0.0127328	-0.860266	0.123855	0.688408	0.208572	Solyc01g086720.2.1
hom|comp25322_c0_seq1	LRR_receptor-like_serine/threonine-protein_kinase,_RLP	4.79885	-0.621263	0.495733	-0.0523775	0.953651	-2.1309	0.0356282	-2.07853	0.0394578	Solyc12g099870.1.1
hom|comp25356_c0_seq1	NA	5.59433	-1.14731	0.0379658	-0.38605	0.440385	-0.419697	0.402872	-0.0336467	0.94556	NA
hom|comp25366_c0_seq1	FAD-binding_domain-containing_protein_(AHRD_V1_**--_D7KFN2_ARALY)	4.36708	-0.176019	0.718341	3.49728	2.29316e-05	2.93059	0.000101152	-0.566692	0.2597	Solyc02g070090.1.1
hom|comp25388_c0_seq1	Lipase-like_protein_(AHRD_V1_**--_Q9LF16_ARATH)	4.84782	-0.708172	0.139509	-1.05241	0.0381659	-1.23873	0.0184664	-0.186326	0.681828	Solyc02g063160.2.1
hom|comp25519_c0_seq1	2-oxoglutarate-dependent_dioxygenase_(Fragment)_(AHRD_V1_****_Q944Z0_ARAHA)	2.72644	-0.657926	0.408935	-1.87444	0.0338061	-0.822267	0.306657	1.05218	0.198051	Solyc06g067860.2.1
hom|comp25559_c0_seq1	Universal_stress_protein_family_protein_(AHRD_V1_***-_D7KWY1_ARALY)	3.58762	-0.435127	0.181502	1.59746	0.000353746	1.17283	0.00307051	-0.42463	0.191343	Solyc03g114820.2.1
hom|comp25564_c0_seq1|hom|comp25564_c0_seq2	Unknown_Protein_(AHRD_V1)	4.33888	-0.327083	0.573426	-1.58662	0.0179472	-1.14079	0.069642	0.445836	0.445957	Solyc08g023510.1.1
hom|comp25595_c0_seq1	Peroxidase_(AHRD_V1_***-_Q58GF4_9ROSI)	6.80526	0.45195	0.0895839	2.57701	7.90905e-07	2.36736	1.73686e-06	-0.209647	0.403941	Solyc03g025380.2.1
hom|comp25668_c0_seq1	Myosin_XI_(AHRD_V1_***-_Q5R216_TOBAC)	7.59778	-0.0261039	0.91884	1.06502	0.00162672	1.25113	0.000518741	0.18611	0.47335	Solyc06g083960.1.1
hom|comp25705_c0_seq1	Cytochrome_P450	9.26537	-0.160137	0.667683	4.06834	5.04839e-07	3.6289	1.46459e-06	-0.439438	0.252625	Solyc04g078340.2.1
hom|comp25778_c0_seq1|hom|comp25778_c0_seq2	Unknown_Protein_(AHRD_V1)	5.64434	-0.0346234	0.876819	1.40943	6.88972e-05	1.00812	0.000917871	-0.401307	0.0949312	Solyc08g079480.2.1
hom|comp25795_c0_seq1	NA	5.67813	0.260578	0.228452	1.47164	2.66926e-05	1.46697	2.74297e-05	-0.00466366	0.982139	NA
hom|comp25795_c0_seq1	NA	7.88566	0.194039	0.575968	0.839972	0.0311708	1.02128	0.0123118	0.18131	0.600886	NA
hom|comp25796_c0_seq1	Pectinesterase_(AHRD_V1_***-_B9I9P7_POPTR)	4.18358	0.202631	0.720849	1.99364	0.004663	0.851991	0.153095	-1.14165	0.0650077	Solyc09g075330.2.1
hom|comp25806_c0_seq1	Transcription_factor_(AHRD_V1_*--*_Q9M4A8_MAIZE)	4.67982	-0.522708	0.186514	-1.72761	0.000842892	-1.61622	0.00134573	0.111391	0.768745	Solyc07g039570.2.1
hom|comp25842_c0_seq1	WRKY_transcription_factor_31_(AHRD_V1_*-*-_C9DI20_9ROSI)	3.95026	-0.120561	0.780954	2.18462	0.000405256	1.91707	0.00105043	-0.26755	0.540296	Solyc05g053380.2.1
hom|comp25894_c0_seq1	Peroxidase_(AHRD_V1_***-_Q5W5I3_PICAB)	6.17435	-0.740922	0.158155	-1.20217	0.0327414	-1.14458	0.0401158	0.0575871	0.908015	Solyc04g080330.2.1
hom|comp25916_c0_seq1	Ethylene-responsive_transcription_factor_4_(AHRD_V1_*-**_ERF78_ARATH)	7.31362	0.142496	0.748501	-1.87412	0.001453	-1.46579	0.00681267	0.408336	0.367099	Solyc04g007000.1.1
hom|comp25941_c0_seq1	NA	4.8954	-0.199455	0.564418	-1.01975	0.0122207	-0.294395	0.399631	0.725354	0.0552507	NA
hom|comp25995_c0_seq1	Alpha-humulene/(-)-(E)-beta-_caryophyllene_synthase_(AHRD_V1_****_HUMS_ARATH)	3.58598	-1.83896	0.0182613	-0.457097	0.500305	0.0815703	0.90317	0.538667	0.429086	Solyc04g051620.1.1
hom|comp26078_c0_seq1	NA	1.36219	0.152689	0.867096	0.0570496	0.950113	3.03728	0.00653053	2.98023	0.00727777	NA
hom|comp26200_c0_seq1	NA	5.77311	-0.529999	0.263091	-0.0299199	0.947959	-1.21577	0.0214548	-1.18585	0.0240757	NA
hom|comp26233_c0_seq1	9-cis-epoxycarotenoid_dioxygenase	4.34428	-0.138451	0.717589	1.37108	0.00416255	1.27895	0.00629654	-0.0921313	0.809452	Solyc07g056570.1.1
hom|comp26258_c0_seq1	Glutamate-gated_kainate-type_ion_channel_receptor_subunit_GluR5_(AHRD_V1_****_B9H2M2_POPTR)	6.47891	-0.769705	0.193304	-1.96431	0.00514007	-1.3307	0.0365091	0.633613	0.277693	Solyc02g077290.1.1
hom|comp26295_c0_seq1	NA	5.08187	-0.0741515	0.843082	-1.03307	0.0177256	-1.26207	0.00608076	-0.229006	0.544404	NA
hom|comp2630_c0_seq1	Polyphenol_oxidase_(AHRD_V1_*-*-_Q41428_SOLTU)	3.96879	-0.292314	0.548644	1.85909	0.00270214	2.04763	0.0014232	0.188545	0.697298	Solyc08g074680.2.1
hom|comp2630_c0_seq2	Polyphenol_oxidase_(AHRD_V1_*-*-_Q41428_SOLTU)	8.0793	0.0632919	0.911691	3.91726	3.40467e-05	3.59836	6.94679e-05	-0.318903	0.5792	Solyc08g074680.2.1
hom|comp2630_c0_seq3	Polyphenol_oxidase_(AHRD_V1_*-*-_Q41428_SOLTU)	9.45914	0.699292	0.544981	5.36698	0.000699641	4.95661	0.00123058	-0.410373	0.720778	Solyc08g074680.2.1
hom|comp2630_c0_seq4	Polyphenol_oxidase_(AHRD_V1_*-*-_Q41428_SOLTU)	10.2415	0.421327	0.241943	2.18349	7.15368e-05	2.03296	0.000128142	-0.150523	0.666328	Solyc08g074680.2.1
hom|comp26311_c0_seq1	ABC_transporter_G_family_member_14_(AHRD_V1_****_AB14G_ARATH)	6.25322	-0.811216	0.0777131	1.88777	0.00100551	1.97319	0.000732936	0.0854168	0.840299	Solyc08g005580.2.1
hom|comp2637_c0_seq1	Chalcone_synthase_(AHRD_V1_***-_C5IWS6_NICAL)	7.80495	0.889836	0.334437	-1.25563	0.182854	0.959704	0.299701	2.21534	0.0300264	Solyc05g053550.2.1
hom|comp26389_c0_seq1	MtN21_nodulin_protein-like_(AHRD_V1_***-_B6TBZ6_MAIZE)	2.94206	-1.04971	0.0462392	-1.12278	0.0352819	-1.24484	0.0223989	-0.122056	0.796992	Solyc01g100880.2.1
hom|comp26413_c0_seq1	Sulfotransferase_5a_(AHRD_V1_****_C5H9P6_BRARP)	3.55894	1.54686	0.0202472	0.0160243	0.977808	0.146805	0.79917	0.130781	0.820635	Solyc02g077620.1.1
hom|comp26432_c0_seq1	Alpha-1_4-galactosyltransferase_(AHRD_V1_*-*-_Q0R0H6_MOUSE)	5.4703	-0.480119	0.290791	-1.34403	0.0107578	-0.829712	0.0826673	0.514323	0.25972	Solyc10g076780.1.1
hom|comp26456_c0_seq2|hom|comp26456_c0_seq3	NA	3.55046	-0.0652999	0.899831	-1.53276	0.0125695	-0.344324	0.511423	1.18844	0.0405017	NA
hom|comp26586_c0_seq1	Limonene_synthase_(AHRD_V1_***-_A0ERE1_ROSOF)	7.66131	0.875246	0.107642	1.27278	0.0278319	1.45558	0.0147517	0.182799	0.719906	Solyc02g079910.1.1
hom|comp26587_c0_seq1	UDP-glucosyltransferase_family_1_protein_(AHRD_V1_***-_C6KI43_CITSI)	4.79015	1.44318	0.00604316	0.0738677	0.862907	0.449433	0.30625	0.375565	0.388794	Solyc06g072880.1.1
hom|comp26641_c0_seq1	Glucosyltransferase-12_(AHRD_V1_***-_Q8S997_PHAAN)	4.63634	-0.965215	0.190054	-1.9729	0.0164851	-1.61909	0.0399725	0.353807	0.617623	Solyc03g083650.2.1
hom|comp26777_c0_seq1	Heat_stress_transcription_factor_A3_(AHRD_V1_*-*-_D1M7W9_SOLLC)	5.17422	-0.284176	0.533261	-0.89862	0.0684285	-1.10037	0.0313854	-0.201753	0.656665	Solyc07g055710.2.1
hom|comp26935_c0_seq1	Dirigent-like_protein_(AHRD_V1_***-_B6TVE6_MAIZE)	4.93524	-1.8461	0.0199455	1.25825	0.0889888	0.677351	0.334688	-0.580903	0.40512	Solyc06g075630.2.1
hom|comp26943_c0_seq1	Dopamine_beta-monooxygenase_(AHRD_V1_**--_B6TH76_MAIZE)	4.57895	0.158478	0.466115	1.06151	0.000470534	0.922379	0.00129239	-0.139134	0.520975	Solyc10g009480.2.1
hom|comp2697_c0_seq1	class_I_heat_shock_protein_(AHRD_V1_*-*-_Q69BI7_CARPA)	10.1268	0.605149	0.0914764	0.875993	0.0221611	1.04791	0.00892978	0.171921	0.607636	Solyc10g086680.1.1
hom|comp26992_c0_seq1	NA	5.32495	0.39173	0.205841	0.861131	0.0138659	1.02463	0.00531715	0.163497	0.584816	NA
hom|comp26994_c0_seq1	NA	3.75118	-0.0306883	0.966676	-1.76347	0.0334429	-0.257125	0.727123	1.50634	0.0616341	NA
hom|comp27021_c0_seq1	Ring_H2_finger_protein_(AHRD_V1_*-*-_D9ZHD8_HYPPE)	7.05295	-0.735493	0.223766	-1.64715	0.0156279	-1.03562	0.0976933	0.611526	0.306238	Solyc03g123680.1.1
hom|comp27027_c0_seq1	Xenotropic_and_polytropic_retrovirus_receptor_(AHRD_V1_**-*_B2GU54_XENTR)	7.73898	-0.155263	0.5501	-0.720575	0.0165574	-1.35164	0.000300656	-0.631069	0.030583	Solyc09g090360.2.1
hom|comp27031_c0_seq1	NA	7.06649	-0.0628246	0.940835	3.71094	0.00113002	4.10466	0.00054723	0.393728	0.643622	NA
hom|comp27219_c0_seq1	UDP-glucosyltransferase_(AHRD_V1_**--_B3VI56_STERE)	4.22091	0.828378	0.329156	4.08742	0.000480354	3.59473	0.00121194	-0.492689	0.555449	Solyc05g005930.1.1
hom|comp27252_c0_seq1	NA	4.57107	-1.20667	0.0682178	-1.20018	0.0694846	-1.31614	0.0498894	-0.11596	0.84834	NA
hom|comp27287_c0_seq1	Unknown_Protein_(AHRD_V1)	3.19981	-0.360595	0.532798	-1.24993	0.0489069	-0.823911	0.170565	0.426023	0.46292	Solyc12g042730.1.1
hom|comp27299_c0_seq1	LRR_receptor-like_serine/threonine-protein_kinase,_RLP	3.31472	0.148144	0.766323	-1.38073	0.0172462	0.0988149	0.842669	1.47955	0.0121562	Solyc07g008600.1.1
hom|comp27313_c0_seq1	NAC_domain_protein_IPR003441_(AHRD_V1_***-_B9I557_POPTR)	4.42553	0.0428294	0.886758	1.15023	0.00281198	0.68313	0.0418901	-0.467098	0.142032	Solyc06g069710.2.1
hom|comp27321_c0_seq1	NA	3.07941	1.60709	0.0497421	0.485237	0.51611	1.37352	0.0856973	0.888284	0.245945	NA
hom|comp27376_c0_seq1	Receptor-like_protein_kinase_(AHRD_V1_***-_Q39202_ARATH)	7.13822	-1.52009	0.0171731	-0.885265	0.127913	-0.765037	0.182001	0.120228	0.826266	Solyc03g078360.1.1
hom|comp27382_c0_seq1	Acyl-CoA_synthetase/AMP-acid_ligase_II_(AHRD_V1_****_D0C359_9GAMM)	6.80117	-0.764058	0.201221	1.75813	0.0102988	1.47235	0.0247949	-0.285783	0.620056	Solyc02g082910.2.1
hom|comp2743_c0_seq1	D-isomer_specific_2-hydroxyacid_dehydrogenase_NAD-binding_(AHRD_V1_****_C6BAQ7_RHILS)	6.03351	-0.297036	0.394582	0.733642	0.0525555	1.0206	0.0120307	0.28696	0.410246	Solyc03g120670.2.1
hom|comp2744_c0_seq2	Avr9/Cf-9_rapidly_elicited_protein_65_(AHRD_V1_***-_Q9FQZ0_TOBAC)	5.46467	-0.312355	0.423189	-1.20292	0.00916488	-0.448751	0.257846	0.754169	0.071288	Solyc03g082370.1.1
hom|comp27530_c0_seq1	Zinc_finger_transcription_factor_ZFP19_(AHRD_V1_****_Q84NH1_ORYSJ)	3.15375	0.285969	0.641156	3.30405	0.000236783	3.0866	0.000399205	-0.217448	0.722408	Solyc05g054650.1.1
hom|comp27587_c0_seq1	Amino_acid_transporter_family_protein_(AHRD_V1_****_D7M7A7_ARALY)	8.34525	-0.105997	0.900146	2.83058	0.00629955	2.75806	0.00730899	-0.0725226	0.931571	Solyc03g013160.2.1
hom|comp27707_c0_seq1	Male_sterility_5_family_protein_(Fragment)_(AHRD_V1_*---_B1Q393_BRAOT)	3.24581	0.595867	0.250557	1.41318	0.0159467	0.663207	0.20442	-0.749977	0.155693	Solyc06g075640.1.1
hom|comp27744_c0_seq1	Nudix_hydrolase_2_(AHRD_V1_**--_B6U183_MAIZE)	5.72641	-1.37324	0.00607145	-2.1279	0.000311177	-2.31076	0.000163416	-0.182863	0.654944	Solyc05g016690.2.1
hom|comp27783_c0_seq1	ATP-dependent_Zn_protease_cell_division_protein_FtsH_homolog_(AHRD_V1_****_B2XTF7_HETA2)	3.597	1.51076	0.0358088	0.320813	0.618235	0.110135	0.863393	-0.210678	0.742562	Solyc02g081550.2.1
hom|comp27799_c0_seq1	BZIP_transcription_factor_(AHRD_V1_***-_Q93XM6_ARATH)	3.90605	-0.260359	0.569854	1.6724	0.0035917	1.51402	0.00651895	-0.158385	0.728206	Solyc06g074320.2.1
hom|comp27810_c0_seq1|hom|comp27810_c0_seq2	Polygalacturonase_(AHRD_V1_***-_Q68UW1_PYRCO)	2.13003	-0.369482	0.656444	-1.93354	0.0372317	-2.75609	0.0064868	-0.82255	0.331438	Solyc12g019140.1.1
hom|comp27838_c0_seq1	cDNA_clone_J023119C16_full_insert_sequence_(AHRD_V1_*-*-_B7F733_ORYSJ)	8.41378	-0.431512	0.240028	1.54286	0.00118443	1.23196	0.00507685	-0.310907	0.389302	Solyc10g081770.1.1
hom|comp27892_c0_seq1	Transcription_factor_MADS-box_2_(AHRD_V1_****_D5HSY6_9ROSA)	2.93541	-1.20136	0.0494639	-0.636809	0.263894	-0.539298	0.33979	0.0975116	0.859822	Solyc05g015750.2.1
hom|comp27958_c0_seq1	Cytochrome_P450	8.01522	-0.118185	0.830441	4.14432	1.5575e-05	3.70111	4.11901e-05	-0.44321	0.428922	Solyc04g078340.2.1
hom|comp28101_c0_seq1	Acyltransferase_1_(AHRD_V1_**--_Q8GV04_CAPCH)	3.76957	-0.467393	0.264339	-0.438174	0.293555	-1.22629	0.0111261	-0.788112	0.0740136	Solyc12g005440.1.1
hom|comp28103_c0_seq1	Peptide_methionine_sulfoxide_reductase_msrA_(AHRD_V1_*-**_D7E9W5_METEZ)	3.33069	-0.3566	0.251387	2.06546	3.36549e-05	1.76968	0.000121408	-0.295778	0.336444	Solyc02g063250.2.1
hom|comp2823_c0_seq1	Subtilisin-like_protease_(AHRD_V1_**--_A9XG40_TOBAC)	11.3755	-0.0918864	0.673184	-1.04778	0.000562564	-0.861608	0.00220342	0.186171	0.399334	Solyc04g078110.1.1
hom|comp28316_c0_seq1	NA	4.52301	-0.676083	0.311356	-1.44031	0.0463209	-0.738073	0.2714	0.702236	0.293979	NA
hom|comp28388_c0_seq1	Unknown_Protein_(AHRD_V1)	5.81189	0.0188753	0.93398	0.70289	0.0100169	1.04656	0.00081237	0.343669	0.152817	Solyc06g071220.1.1
hom|comp28407_c0_seq1	BHLH_transcription_factor_(AHRD_V1_*-**_Q84WX1_BRANA)	8.04424	-0.0573672	0.922872	1.9335	0.00733863	1.93744	0.00725439	0.00394316	0.994689	Solyc08g083170.1.1
hom|comp28436_c0_seq1	Serine/threonine_kinase_receptor_(AHRD_V1_****_Q7DMS5_BRANA)	4.69492	-0.432878	0.428392	-1.16076	0.0511312	-2.37322	0.00108009	-1.21246	0.0432305	Solyc03g120110.2.1
hom|comp28437_c0_seq1	Transposon_Ty1-A_Gag-Pol_polyprotein_(AHRD_V1_***-_YA11B_YEAST)	2.68387	-0.657215	0.272986	1.10232	0.0802131	-0.171105	0.768886	-1.27343	0.0482544	Solyc00g075040.1.1
hom|comp2850_c0_seq1	Cytokinin_riboside_5&apos	13.409	-0.13547	0.574846	1.52956	6.27514e-05	1.59093	4.51483e-05	0.061365	0.798155	Solyc11g069570.1.1
hom|comp28509_c0_seq1	NA	4.72346	-0.0438503	0.920464	1.39938	0.00838376	1.10317	0.0274611	-0.296206	0.504826	NA
hom|comp28573_c0_seq1	Protease_inhibitor/seed_storage/lipid_transfer_protein_family_protein_(AHRD_V1_****_D7LUP2_ARALY)	4.64164	-0.206308	0.655974	1.91136	0.00165324	1.56058	0.00593071	-0.350774	0.453086	Solyc03g079880.2.1
hom|comp28574_c0_seq1	NA	3.62898	0.0683292	0.912458	-0.273349	0.661556	1.38303	0.0454551	1.65637	0.0209535	NA
hom|comp2865_c0_seq1|hom|comp2865_c0_seq2	Pectinacetylesterase_like_protein_(Fragment)_(AHRD_V1_*---_Q56WP8_ARATH)	10.3898	0.0371105	0.826234	1.16933	3.16266e-05	0.959046	0.00016253	-0.210282	0.230321	Solyc01g102350.2.1
hom|comp2865_c0_seq3|hom|comp2865_c0_seq4	Pectinacetylesterase_like_protein_(Fragment)_(AHRD_V1_*---_Q56WP8_ARATH)	8.97747	0.0374587	0.867975	1.15357	0.000363034	0.957206	0.00140043	-0.196366	0.392218	Solyc01g102350.2.1
hom|comp2872_c0_seq1	Peroxidase_(AHRD_V1_****_Q07446_SOLLC)	8.30806	-0.0423871	0.809233	1.01127	0.000143796	0.97026	0.000199722	-0.0410074	0.815311	Solyc05g046030.2.1
hom|comp28882_c0_seq1	S-receptor_kinase-like_protein_1_(AHRD_V1_*-*-_Q5NJB1_SENSQ)	4.57843	-0.792949	0.11563	1.03195	0.0487598	1.67755	0.00446162	0.645605	0.191036	Solyc07g005110.2.1
hom|comp28918_c0_seq1	Nitrate_transporter_(AHRD_V1_****_Q852P5_TOBAC)	6.0224	0.569282	0.405872	1.83704	0.0186856	1.47227	0.0485219	-0.364767	0.590457	Solyc08g007430.1.1
hom|comp28928_c0_seq1	Auxin-repressed_protein-like_protein_(AHRD_V1_**--_Q84KS0_TOBAC)	4.73318	-0.572784	0.236778	0.500833	0.296946	-0.657078	0.179354	-1.15791	0.0290495	Solyc06g063060.2.1
hom|comp2893_c0_seq1	Unknown_Protein_(AHRD_V1)	10.5835	-0.22528	0.316472	1.40234	6.14822e-05	1.46013	4.38357e-05	0.0577846	0.792335	Solyc01g087570.2.1
hom|comp2895_c0_seq1	Mandelate_racemase/muconate_lactonizing_enzyme_family_protein_(AHRD_V1_****_A9GEI3_SORC5)	11.1182	0.110905	0.799002	1.5189	0.00494231	1.31616	0.0110939	-0.202736	0.642879	Solyc03g119200.2.1
hom|comp2898_c0_seq1	Unknown_Protein_(AHRD_V1)	9.04131	-0.355276	0.257499	1.47907	0.000527104	0.91055	0.0116139	-0.568516	0.0834927	Solyc05g008140.2.1
hom|comp29058_c0_seq1	LRR_receptor-like_serine/threonine-protein_kinase,_RLP	6.47436	-0.544582	0.358513	-0.0600883	0.917541	-1.88131	0.00761825	-1.82122	0.00912335	Solyc04g014400.2.1
hom|comp29089_c0_seq1	Unknown_Protein_(AHRD_V1)	10.0454	0.966781	0.0663477	2.82874	0.000124051	1.1668	0.0321347	-1.66194	0.00530535	Solyc12g010550.1.1
hom|comp29147_c0_seq1	Acyltransferase-like_protein_(AHRD_V1_**--_Q589X8_TOBAC)	3.78998	-0.190368	0.726763	-1.34124	0.0296204	-0.754872	0.184417	0.586364	0.294099	Solyc11g069680.1.1
hom|comp29153_c0_seq1	LRR_receptor-like_serine/threonine-protein_kinase,_RLP	4.57764	0.0896835	0.710722	1.17198	0.000535589	1.22817	0.000377138	0.0561913	0.815854	Solyc01g107790.2.1
hom|comp29161_c0_seq1	60S_acidic_ribosomal_protein_P0_(AHRD_V1_***-_D7LEE5_ARALY)	3.49175	-1.09264	0.0341238	1.74278	0.00288551	1.65043	0.00405611	-0.0923436	0.840133	Solyc09g091520.1.1
hom|comp29187_c0_seq1	NA	3.93831	-0.599733	0.178175	-1.09969	0.0239993	-1.12828	0.0213104	-0.0285869	0.946348	NA
hom|comp29188_c0_seq1	Nodulin-like_protein_(AHRD_V1_***-_B6TIX8_MAIZE)	3.67333	0.245005	0.623593	2.69948	0.000228212	2.07968	0.00154071	-0.619801	0.229017	Solyc04g071400.2.1
hom|comp29210_c0_seq1	(E)-beta-ocimene_synthase_(AHRD_V1_****_Q5CD81_CITUN)	4.99018	0.151222	0.699914	2.31731	0.000115254	2.76235	2.65887e-05	0.445037	0.269986	Solyc02g079840.1.1
hom|comp29210_c0_seq1	(E)-beta-ocimene_synthase_(AHRD_V1_****_Q5CD81_CITUN)	7.66021	0.370349	0.672103	3.11102	0.0043203	3.69154	0.00142844	0.580519	0.509845	Solyc02g079840.1.1
hom|comp29299_c0_seq1	Pentatricopeptide_(PPR)_repeat-containing_protein-like_(AHRD_V1_**--_Q6ZCP9_ORYSJ)	4.29944	0.801159	0.162022	3.45402	6.6039e-05	2.97003	0.000223132	-0.483991	0.383301	Solyc03g117260.1.1
hom|comp29348_c0_seq1	Lipid_transfer_protein_(AHRD_V1_***-_Q42158_ARATH)	5.66962	-0.912547	0.152007	3.3202	0.000209572	1.63018	0.0197014	-1.69002	0.0165402	Solyc02g086310.1.1
hom|comp2939_c0_seq1|hom|comp2939_c0_seq2	Late_embryogenesis_abundant_protein_D-29_(AHRD_V1_*-*-_LEA29_GOSHI)	7.56635	-0.396572	0.286719	1.65148	0.0008435	1.6325	0.000915989	-0.0189798	0.958118	Solyc12g098900.1.1
hom|comp29434_c0_seq1	Tetratricopeptide_repeat-containing_protein_(AHRD_V1_**--_D7MT84_ARALY)	3.82318	0.228608	0.62439	1.77388	0.00282853	1.95937	0.00146545	0.185489	0.690539	Solyc04g073940.2.1
hom|comp29482_c0_seq1	NA	3.47466	0.442417	0.448489	0.471301	0.420333	1.4424	0.0276771	0.971094	0.113893	NA
hom|comp29502_c0_seq1	Solute_carrier_family_2,_facilitated_glucose_transporter_member_3_(AHRD_V1_***-_GTR3_BOVIN)	4.56492	0.201091	0.534871	1.0344	0.00786149	0.275209	0.399691	-0.759187	0.035529	Solyc01g008240.2.1
hom|comp2953_c0_seq1	Seed_maturation_protein_LEA_4_(AHRD_V1_***-_Q9FE69_GLYTO)	6.87062	0.757434	0.233539	2.07098	0.0060002	2.42995	0.00222902	0.358964	0.561364	Solyc10g078770.1.1
hom|comp29535_c0_seq1	NA	2.51071	0.0959302	0.870937	-1.30136	0.047106	-0.208201	0.725044	1.09316	0.0865197	NA
hom|comp29571_c0_seq1	NA	3.47866	1.29642	0.0236011	-0.173493	0.728846	-0.0214224	0.965753	0.152071	0.761071	NA
hom|comp29598_c0_seq1	Transcription_factor_(AHRD_V1_*-**_D6MKM4_9ASPA)	4.77242	0.209799	0.495814	-0.86737	0.0151444	-1.07245	0.0046912	-0.205083	0.505329	Solyc03g119390.2.1
hom|comp29643_c0_seq1	NA	3.77389	1.27728	0.0309611	0.0203398	0.968948	0.1402	0.788827	0.11986	0.818798	NA
hom|comp2965_c0_seq1	Zinc_knuckle_containing_protein_(AHRD_V1_***-_Q2A9N0_BRAOL)	5.52984	-1.02568	0.192756	-2.4666	0.00720373	-1.57192	0.0579042	0.894678	0.251137	Solyc05g042130.1.1
hom|comp2967_c0_seq1	MazG_nucleotide_pyrophosphohydrolase_(AHRD_V1_***-_D9SGR6_9PROT)	6.1127	0.0664218	0.833092	-1.37854	0.00114078	-1.13563	0.00406968	0.242909	0.447207	Solyc06g069640.2.1
hom|comp29705_c0_seq1	RING_finger_protein_(AHRD_V1_*-*-_C1HCS6_PARBA)	3.55462	-0.252271	0.651818	1.34571	0.0323449	2.08817	0.00317087	0.74246	0.200873	Solyc05g010170.1.1
hom|comp29736_c0_seq1	Copper_ion_binding_protein_(AHRD_V1_**--_B6TG98_MAIZE)	4.60724	0.445301	0.403528	2.37721	0.000882469	1.98957	0.00293699	-0.387646	0.465201	Solyc01g108360.2.1
hom|comp29742_c0_seq1	Os03g0731050_protein_(Fragment)_(AHRD_V1_***-_C7IZG5_ORYSJ)	6.54601	-0.676879	0.206142	-1.2514	0.0313685	-1.02714	0.0672233	0.224266	0.663821	Solyc05g009120.2.1
hom|comp29799_c0_seq1	NA	4.10138	0.457069	0.220008	3.34584	2.23077e-06	3.2133	3.22617e-06	-0.132536	0.712406	NA
hom|comp29826_c0_seq1	NA	4.45677	-0.0589581	0.898214	-1.12066	0.0316307	-0.597653	0.212902	0.523007	0.271359	NA
hom|comp2987_c0_seq2	Omega-3_fatty_acid_desaturase_(AHRD_V1_****_A9LNM9_SOLLC)	5.3916	-0.12947	0.711785	0.575932	0.121539	1.0381	0.0121997	0.462166	0.204482	Solyc06g007130.2.1
hom|comp29888_c0_seq1	GTP_binding_protein_(AHRD_V1_**--_B6TE93_MAIZE)	3.88266	-0.116468	0.8059	1.87166	0.00227121	1.8414	0.00252535	-0.0302599	0.949023	Solyc00g100880.2.1
hom|comp29901_c0_seq1	NA	3.01825	-1.42262	0.0449697	-1.62449	0.0257642	-1.44842	0.0418937	0.176068	0.782774	NA
hom|comp29916_c0_seq1	Cytochrome_P450	3.56138	-0.174833	0.769241	3.17764	0.00026255	2.50347	0.00149564	-0.674173	0.271933	Solyc11g056670.1.1
hom|comp2993_c0_seq1	3-ketoacyl_CoA_thiolase_1_(AHRD_V1_****_C8YNG6_PETHY)	11.7601	-0.399988	0.232786	1.00193	0.00972532	0.759906	0.0363869	-0.242021	0.460019	Solyc09g061840.2.1
hom|comp30157_c0_seq1	NA	4.68561	-0.227716	0.707601	0.794484	0.207692	-0.608447	0.326614	-1.40293	0.0385995	NA
hom|comp3023_c0_seq1	Ethylene_responsive_transcription_factor_1a_(AHRD_V1_*-*-_C0J9I9_9ROSA)	12.0038	0.122297	0.519553	-1.03293	0.000210262	-1.05397	0.000179369	-0.0210432	0.910841	Solyc05g052030.1.1
hom|comp30235_c0_seq1	NA	3.94647	-0.095282	0.829391	1.49695	0.00590668	1.56049	0.00461515	0.0635342	0.885674	NA
hom|comp30260_c0_seq1	Cathepsin_B-like_cysteine_proteinase_(AHRD_V1_**-*_CYSP_SCHMA)	4.70377	0.022122	0.957145	-1.09967	0.0207501	-0.755088	0.0892471	0.344584	0.410793	Solyc02g076690.2.1
hom|comp30282_c0_seq1	NA	9.70356	-0.225125	0.561264	-1.00679	0.0226813	-0.216955	0.575326	0.789838	0.0610596	NA
hom|comp30312_c0_seq1	Alliinase_(Fragment)_(AHRD_V1_***-_Q94EJ8_ALLFI)	3.4793	0.164533	0.764749	1.36127	0.0290069	0.430591	0.439589	-0.930677	0.112396	Solyc05g031600.1.1
hom|comp30315_c0_seq1	NA	4.10943	-1.49976	0.0249244	-0.912136	0.140282	-0.920117	0.137203	-0.00798111	0.989098	NA
hom|comp30362_c0_seq1	Gibberellin_20-oxidase-like_protein_(AHRD_V1_****_Q9FGV8_ARATH)	4.34977	0.67616	0.217333	1.15004	0.0489509	0.810317	0.145623	-0.339725	0.523325	Solyc03g025490.2.1
hom|comp3046_c0_seq1	Homeobox_leucine_zipper_protein_(AHRD_V1_***-_B8YIB0_MIRJA)	9.14713	0.0630146	0.80887	1.39474	0.000255812	1.13311	0.00118283	-0.261637	0.326627	Solyc03g082550.2.1
hom|comp30463_c0_seq1|hom|comp30463_c0_seq2	Fatty_acid_elongase_3-ketoacyl-CoA_synthase_(AHRD_V1_****_Q6DUV5_BRANA)	5.2489	-0.811842	0.290824	-2.05894	0.017807	-0.490739	0.515562	1.5682	0.0565326	Solyc09g065800.2.1
hom|comp30498_c0_seq1	Xenotropic_and_polytropic_retrovirus_receptor_(AHRD_V1_**-*_B2GU54_XENTR)	5.20485	-0.485115	0.20113	-0.749366	0.0605524	-1.38326	0.00291768	-0.633899	0.103971	Solyc09g090360.2.1
hom|comp30686_c0_seq1	GDP-mannose_4_6-dehydratase_(AHRD_V1_****_B7XH28_NICBE)	4.62521	-0.887607	0.0494445	-1.20249	0.0126924	-0.927979	0.0415842	0.274515	0.505528	Solyc02g084210.1.1
hom|comp30729_c0_seq1	NA	4.03739	-0.764201	0.0346392	0.604952	0.0819361	-0.619731	0.0757515	-1.22468	0.00286435	NA
hom|comp30788_c0_seq1	ST63-2_(AHRD_V1_***-_B4YYB2_THEHA)	4.58223	-0.407844	0.213726	1.95835	7.82744e-05	2.43946	1.20092e-05	0.481104	0.148275	Solyc11g005930.1.1
hom|comp30854_c0_seq1	NA	3.83957	-0.216379	0.577628	1.98435	0.000349824	1.56069	0.00194552	-0.423659	0.286002	NA
hom|comp30891_c0_seq1	Non-specific_lipid-transfer_protein_(AHRD_V1_***-_C6T196_SOYBN)	4.37124	-0.555855	0.463397	-1.68442	0.0433332	-0.327055	0.6633	1.35736	0.092087	Solyc09g065420.2.1
hom|comp30896_c0_seq1	NA	5.02817	-1.3266	0.00251778	1.86081	0.000221987	2.09049	8.73596e-05	0.229673	0.505257	NA
hom|comp30938_c0_seq1	Endochitinase_(Chitinase)_(AHRD_V1_****_Q43184_SOLTU)	5.51833	-0.348543	0.416985	1.59101	0.00309642	1.07545	0.0258152	-0.515556	0.238865	Solyc02g061770.2.1
hom|comp3101_c0_seq2	Acetylornithine_deacetylase_(AHRD_V1_***-_B6TIJ2_MAIZE)	13.1986	-0.260198	0.682677	2.5229	0.00217522	2.62611	0.00166544	0.103209	0.870717	Solyc08g076990.2.1
hom|comp31063_c0_seq1	NA	3.4918	-1.26759	0.0395673	-0.483572	0.388391	-0.249481	0.651774	0.234091	0.671766	NA
hom|comp31080_c0_seq1	Expansin-like_protein_(AHRD_V1_***-_A2ICD7_CUNLA)	3.47016	-0.129619	0.759331	3.31558	1.05879e-05	2.72594	5.70521e-05	-0.589631	0.182406	Solyc08g077330.2.1
hom|comp31118_c0_seq1	NA	4.70879	-0.396714	0.393514	-1.0765	0.0359588	-0.758296	0.119	0.318201	0.490864	NA
hom|comp31162_c0_seq1	UDP-glucuronosyltransferase_1-1_(AHRD_V1_*-*-_UD11_HUMAN)	5.17359	-0.512989	0.320387	4.928	1.43913e-06	5.00289	1.25173e-06	0.0748911	0.881744	Solyc12g006430.1.1
hom|comp31198_c0_seq1	1-aminocyclopropane-1-_carboxylate_synthase_(AHRD_V1_****_Q659H5_SOLLC)	4.78365	-0.660981	0.0822523	1.87119	0.000268263	2.35361	4.17619e-05	0.482417	0.189116	Solyc05g050010.2.1
hom|comp31198_c0_seq1	1-aminocyclopropane-1-_carboxylate_synthase_(AHRD_V1_****_Q659H5_SOLLC)	4.16212	-0.567874	0.280431	-1.3839	0.0193302	-0.523295	0.317795	0.860608	0.114352	Solyc05g050010.2.1
hom|comp31216_c0_seq1	NA	3.36318	1.58819	0.00226046	0.0115119	0.977114	0.126997	0.752259	0.115485	0.773977	NA
hom|comp31231_c0_seq1	NA	2.87654	1.02498	0.174686	0.712366	0.333913	1.79889	0.0280766	1.08652	0.152446	NA
hom|comp31265_c0_seq1|hom|comp31265_c0_seq2	Mitochondrial_peroxiredoxin_(1-Cys_Prx)_with_thioredoxin_peroxidase_activity_(AHRD_V1_****_C4QX37_PICPG)	3.27142	0.142015	0.797833	3.07611	0.000193207	3.05017	0.00020652	-0.0259449	0.962614	Solyc03g096040.2.1
hom|comp31279_c0_seq1	Hydrolase-like_(AHRD_V1_***-_Q5VNP5_ORYSJ)	5.66721	-0.875001	0.0840034	-1.29473	0.0175248	-0.951532	0.0634869	0.343202	0.469316	Solyc01g109720.2.1
hom|comp31323_c0_seq1	CHP-rich_zinc_finger_protein-like_(AHRD_V1_**--_Q9FK70_ARATH)	4.49498	-0.0284514	0.940092	0.713524	0.0818884	1.00362	0.0214928	0.290098	0.45016	Solyc02g068680.1.1
hom|comp31340_c0_seq1	LRR_receptor-like_serine/threonine-protein_kinase,_RLP	3.78988	-0.672652	0.178276	-1.62276	0.00574652	-1.73767	0.00380654	-0.114911	0.809722	Solyc11g072930.1.1
hom|comp31378_c0_seq1	Exocyst_complex_protein_EXO70_(AHRD_V1_*---_EXO70_KLULA)	4.7649	0.0991231	0.728316	1.22063	0.00131289	1.07826	0.00298677	-0.142366	0.618996	Solyc09g005830.1.1
hom|comp3140_c0_seq1	Serine_carboxypeptidase_1_(AHRD_V1_***-_B6TDA5_MAIZE)	11.1099	-0.150117	0.566213	1.17466	0.000901942	1.39874	0.000245366	0.224086	0.396635	Solyc06g083030.2.1
hom|comp31484_c0_seq1	Non-specific_lipid-transfer_protein_(AHRD_V1_***-_B9HZI0_POPTR)	5.32551	0.0767658	0.818995	1.89737	0.000166411	1.77271	0.000283314	-0.124659	0.710796	Solyc00g063110.2.1
hom|comp31556_c0_seq1	U-box_domain-containing_protein_24_(AHRD_V1_***-_D7LAS1_ARALY)	4.22465	-1.12212	0.0147533	0.866896	0.0464786	1.04833	0.0205686	0.181429	0.645051	Solyc06g074140.1.1
hom|comp3164_c0_seq1	Shikimate_dehydrogenase_(AHRD_V1_***-_B6TSW1_MAIZE)	7.19547	0.110283	0.77745	1.23585	0.00858159	1.02641	0.0220862	-0.209433	0.593404	Solyc06g084460.2.1
hom|comp31675_c0_seq1	F-box_family_protein_(AHRD_V1_***-_D7KQH0_ARALY)	2.86038	-1.63216	0.0370739	-1.49806	0.0519114	-1.1995	0.107875	0.298553	0.669799	Solyc11g011230.1.1
hom|comp31772_c0_seq1	Auxin_efflux_carrier_protein-like_(AHRD_V1_****_Q6YZX7_ORYSJ)	3.77132	-0.439811	0.316535	-1.15107	0.020051	-0.579301	0.195004	0.571767	0.200397	Solyc02g091240.1.1
hom|comp31846_c0_seq1	NA	5.20344	1.40987	0.0834723	1.02807	0.191352	2.18484	0.0137745	1.15676	0.145876	NA
hom|comp3185_c0_seq1	Calcium_binding_protein_Caleosin_(AHRD_V1_**-*_A8N0P5_COPC7)	9.15576	-0.10908	0.735776	0.463837	0.170686	-0.585187	0.0920977	-1.04902	0.00745494	Solyc01g005410.2.1
hom|comp31881_c0_seq1	Zinc_finger_A20_and_AN1_domain-containing_stress-associated_protein_6_(AHRD_V1_***-_C1BNQ4_9MAXI)	3.24755	0.689036	0.23791	-1.32596	0.0362248	0.120605	0.830558	1.44656	0.0248336	Solyc07g055090.1.1
hom|comp31887_c0_seq1	NA	3.53469	0.164194	0.714608	1.0616	0.035153	0.0955334	0.831133	-0.966067	0.0510858	NA
hom|comp31895_c0_seq1	Dopamine_beta-monooxygenase_(AHRD_V1_**--_B6SK92_MAIZE)	3.7022	-1.14254	0.0367836	-0.546916	0.276114	-0.106407	0.827209	0.440509	0.375365	Solyc03g031570.2.1
hom|comp31896_c0_seq1	NA	3.51951	1.64187	0.0405268	0.0776557	0.91372	0.123239	0.863541	0.0455837	0.949279	NA
hom|comp31907_c0_seq1	Hydrolase-like_(AHRD_V1_***-_Q5VNP5_ORYSJ)	4.33056	-0.993285	0.0628119	-1.44128	0.0124822	-0.909811	0.084241	0.531465	0.289189	Solyc01g109720.2.1
hom|comp32056_c0_seq1	NA	3.91334	0.129251	0.764857	-1.3397	0.0096362	0.109477	0.79987	1.44918	0.00619929	NA
hom|comp325_c0_seq1	Cysteine-rich_extensin-like_protein-4_(AHRD_V1_*-*-_Q08197_TOBAC)	7.71988	-0.255696	0.460525	1.28119	0.00319476	0.986949	0.0141357	-0.294244	0.397847	Solyc01g006400.2.1
hom|comp3316_c0_seq2|hom|comp3316_c0_seq1	Ribonuclease_3-like_protein_3_(AHRD_V1_*-**_RTL3_ORYSJ)	10.4379	-0.219284	0.30565	-1.03629	0.000452599	-0.910518	0.0011541	0.125767	0.549678	Solyc06g048960.2.1
hom|comp3347_c0_seq1	Phosphoglycerate_mutase_family_protein_(AHRD_V1_***-_C1DZH2_9CHLO)	9.57853	-0.291786	0.452843	-1.31856	0.00539373	-0.93978	0.0304841	0.378782	0.334463	Solyc01g098590.2.1
hom|comp3393_c0_seq2	Cytochrome_P450	7.08909	-0.0867981	0.819133	0.518423	0.190991	1.13048	0.0120018	0.612055	0.128673	Solyc07g006890.1.1
hom|comp3442_c0_seq1	HMG_transcription_factor_(Fragment)_(AHRD_V1_*--*_Q676W2_HYAOR)	6.91472	0.379748	0.0271692	1.09316	2.1341e-05	0.918321	9.2601e-05	-0.174835	0.261818	Solyc04g008820.2.1
hom|comp3508_c0_seq1	Ethylene-responsive_transcription_factor_2_(AHRD_V1_***-_B6U860_MAIZE)	9.86222	-0.152221	0.682267	-1.24724	0.00612072	-0.727744	0.0713607	0.5195	0.18065	Solyc03g093560.1.1
hom|comp353_c0_seq1	Pyruvate_decarboxylase_(AHRD_V1_****_B0ZS79_PRUAR)	12.3052	-0.447249	0.294062	1.5716	0.00296747	1.65566	0.00211767	0.0840627	0.839339	Solyc10g076510.1.1
hom|comp3668_c0_seq1	CUE_domain_containing_protein_(AHRD_V1_**--_B6TIC6_MAIZE)	5.99178	1.4669	0.0232858	0.475917	0.406259	0.782537	0.184346	0.306621	0.58876	Solyc07g007960.2.1
hom|comp3729_c0_seq1	Lipoxygenase_(AHRD_V1_****_Q96574_SOLLC)	9.12415	-0.248222	0.322065	1.09972	0.000940451	1.37404	0.000176154	0.27432	0.276387	Solyc03g122340.2.1
hom|comp374_c0_seq1	Pathogenesis-related_protein_1a_(AHRD_V1_**--_Q00MX6_MALDO)	11.5281	-0.912421	0.0501692	-1.21177	0.014335	-1.46967	0.00493355	-0.257905	0.543612	Solyc01g106620.2.1
hom|comp3745_c0_seq1	Subtilisin-like_protease_(AHRD_V1_**--_O82777_SOLLC)	10.209	-0.140037	0.702736	2.00468	0.000214677	1.95336	0.000262744	-0.0513168	0.888419	Solyc10g084320.1.1
hom|comp3745_c0_seq2|hom|comp3745_c0_seq3	Subtilisin-like_protease_(AHRD_V1_**--_O82777_SOLLC)	12.1212	-0.0558338	0.846322	2.23378	1.17742e-05	2.32244	8.34325e-06	0.0886621	0.758603	Solyc10g084320.1.1
hom|comp3808_c0_seq2|hom|comp3808_c0_seq4	Katanin_p60_ATPase-containing_subunit_A-like_1_(AHRD_V1_*---_KATL1_MOUSE)	4.1539	-0.260392	0.52011	-1.40879	0.00474324	-0.710863	0.0986551	0.697931	0.104133	Solyc06g084530.2.1
hom|comp3820_c0_seq1	Integral_membrane_protein_(AHRD_V1_***-_Q22DU5_TETTH)	7.37252	-0.672531	0.186248	-1.32842	0.0186066	-0.876142	0.0941482	0.45228	0.362464	Solyc01g091850.2.1
hom|comp3830_c0_seq1	Subtilisin-like_protease_(AHRD_V1_**--_Q38708_ALNGL)	6.01194	0.186637	0.741949	1.24077	0.0479625	0.617781	0.288535	-0.622988	0.284719	Solyc04g078740.2.1
hom|comp388_c0_seq1	Unknown_Protein_(AHRD_V1)	9.12708	-0.820036	0.0768638	-1.03384	0.0321407	-1.15058	0.0198316	-0.116741	0.78476	Solyc04g011750.2.1
hom|comp3909_c0_seq1	Glucan_endo-1_3-beta-glucosidase_A6_(AHRD_V1_***-_B6TIF7_MAIZE)	6.88042	-0.153692	0.658988	1.65004	0.000626139	1.17901	0.00577527	-0.471026	0.193454	Solyc12g014420.1.1
hom|comp3936_c0_seq1	Cell_division_AAA_ATPase_family_protein_(AHRD_V1_**-*_B6Z265_WHEAT)	8.75868	-0.637226	0.122999	-1.00248	0.0242428	-0.447121	0.264695	0.55536	0.172877	Solyc02g087540.1.1
hom|comp3973_c0_seq1	Allantoinase_(AHRD_V1_****_Q6S4R9_ROBPS)	11.7289	0.0199343	0.961376	-1.0049	0.0311376	-0.454089	0.284305	0.550813	0.199904	Solyc02g078400.2.1
hom|comp400_c0_seq1|hom|comp400_c0_seq2	Aquaporin_2_(AHRD_V1_***-_O65357_SAMSA)	13.0661	-0.106838	0.655102	1.27036	0.000264488	0.862924	0.00393806	-0.407441	0.109506	Solyc09g007760.2.1
hom|comp4000_c0_seq1	Pectinesterase_(AHRD_V1_***-_B9T3X5_RICCO)	5.64034	0.202051	0.652292	-1.70926	0.00278728	-0.923615	0.0595625	0.785645	0.10092	Solyc11g019910.1.1
hom|comp4008_c0_seq1	Cytochrome_P450	11.4982	0.0766791	0.648169	0.995158	0.000111405	1.03012	8.40563e-05	0.0349606	0.8345	Solyc07g049690.2.1
hom|comp4008_c0_seq2	Cytochrome_P450	10.2792	0.0184304	0.905949	1.00586	5.76479e-05	1.05767	3.77804e-05	0.0518129	0.740395	Solyc07g049690.2.1
hom|comp4031_c0_seq1	Copper-exporting_P-type_ATPase_A_(AHRD_V1_*-*-_COPA_STAHJ)	10.9047	-0.124742	0.609766	1.05359	0.00121325	0.917476	0.00304248	-0.136114	0.578051	Solyc01g105170.2.1
hom|comp4088_c0_seq1|hom|comp4088_c0_seq2	Threonine_ammonia-lyase_biosynthetic_(AHRD_V1_****_B1XNT1_SYNP2)	10.6259	-0.140286	0.773233	2.65721	0.000219057	2.40444	0.000470625	-0.252775	0.605343	Solyc09g008670.2.1
hom|comp4149_c0_seq1	Monooxygenase_FAD-binding_protein_(AHRD_V1_**--_Q1B616_MYCSS)	5.59709	-0.529881	0.155364	-0.915888	0.0239717	-1.36898	0.0026118	-0.453097	0.218212	Solyc12g013690.1.1
hom|comp4154_c0_seq4	NA	7.95729	0.867104	0.231837	1.86075	0.0210423	1.30965	0.0833526	-0.551095	0.437407	NA
hom|comp4169_c0_seq1	Mitochondrial_trans-2-enoyl-CoA_reductase_(AHRD_V1_**--_A2A846_MOUSE)	6.55306	-0.548702	0.346983	1.31712	0.0392267	1.01446	0.0979204	-0.302654	0.598184	Solyc12g096780.1.1
hom|comp417_c0_seq1	Polyphenol_oxidase_(AHRD_V1_***-_Q41428_SOLTU)	9.25351	0.493749	0.251902	1.32866	0.00833432	1.12724	0.0194859	-0.201422	0.630647	Solyc08g074620.1.1
hom|comp4199_c0_seq1	Cysteine_protease_inhibitor_8_(Fragment)_(AHRD_V1_***-_CPI8_SOLTU)	7.22404	0.704663	0.608455	4.51484	0.00683889	4.17501	0.0105466	-0.339823	0.803875	Solyc03g098700.1.1
hom|comp4203_c0_seq8|hom|comp4203_c0_seq9|hom|comp4203_c0_seq1|hom|comp4203_c0_seq2|hom|comp4203_c0_seq3|hom|comp4203_c0_seq4	Calmodulin-binding_protein_(AHRD_V1_***-_A2I5F3_BETVU)	4.97863	-0.385742	0.198911	-1.0602	0.00355612	-0.682138	0.0351756	0.378058	0.207281	Solyc12g008960.1.1
hom|comp4215_c0_seq1	Uncharacterized_GPI-anchored_protein_At1g61900_(AHRD_V1_***-_UGPI6_ARATH)	2.0714	0.0224437	0.975122	-0.962089	0.200323	0.968447	0.197603	1.93054	0.020347	Solyc02g080500.2.1
hom|comp4269_c0_seq1	NA	3.13867	0.100581	0.894365	1.68558	0.0454288	1.28099	0.113283	-0.404585	0.595778	NA
hom|comp4294_c0_seq1	Unknown_Protein_(AHRD_V1)	10.388	0.0992977	0.792748	2.1569	0.000154363	2.20152	0.000131015	0.0446232	0.905876	Solyc06g068620.2.1
hom|comp4354_c0_seq1	Abhydrolase_domain-containing_protein_FAM108B1_(AHRD_V1_**--_C0HAS5_SALSA)	7.11519	0.0628453	0.885931	-0.67653	0.144068	-1.57612	0.00412187	-0.899588	0.061232	Solyc03g111770.2.1
hom|comp4370_c0_seq1	Glutamine_cyclotransferase-like_(AHRD_V1_****_Q2V9A5_SOLTU)	6.8222	0.183158	0.451371	0.815706	0.00576186	1.00024	0.00158617	0.18453	0.448086	Solyc03g007920.2.1
hom|comp4430_c0_seq1	Unknown_Protein_(AHRD_V1)	5.37402	-0.707397	0.177996	-1.19133	0.0347556	-0.745057	0.157979	0.446272	0.382314	Solyc07g045530.1.1
hom|comp4471_c0_seq1	Unknown_Protein_(AHRD_V1)	9.27371	0.0757814	0.792114	0.641088	0.044841	1.19977	0.00156982	0.558684	0.0737285	Solyc04g054340.1.1
hom|comp448_c0_seq3	Stress-induced_hydrophobic_peptide_(AHRD_V1_**--_B9N409_POPTR)	3.46785	-0.414738	0.317165	-1.11732	0.0175586	-0.164238	0.685577	0.953077	0.0359693	Solyc01g102290.2.1
hom|comp4507_c0_seq1|hom|comp4507_c0_seq2	Patatin-like_phospholipase_family_protein_(AHRD_V1_****_Q2QNW3_ORYSJ)	9.25601	2.83059	0.0104446	6.46799	2.90421e-05	6.80309	1.87864e-05	0.335098	0.717947	Solyc08g006850.2.1
hom|comp4507_c0_seq3|hom|comp4507_c0_seq4|hom|comp4507_c0_seq5|hom|comp4507_c0_seq6	Patatin-like_protein_1_(AHRD_V1_***-_Q9FZ09_TOBAC)	4.52975	-0.0241718	0.977651	2.58242	0.0117763	2.66718	0.00991457	0.0847593	0.921766	Solyc04g079250.2.1
hom|comp4507_c0_seq7	Patatin-like_protein_1_(AHRD_V1_***-_Q9FZ09_TOBAC)	4.19687	-1.37477	0.00859106	-0.836594	0.075715	-1.00879	0.0379765	-0.172201	0.692202	Solyc04g079250.2.1
hom|comp454_c0_seq1	3-deoxy-7-phosphoheptulonate_synthase_(Phospho-2-dehydro-3-deoxyheptonate_aldolase)_(DAHP_synthetase_class_II)_(AHRD_V1_****_A4YX08_BRASO)	11.301	-0.319135	0.189367	1.07652	0.000765832	1.07978	0.000749297	0.00326128	0.988805	Solyc04g074480.2.1
hom|comp4554_c0_seq1	Unknown_Protein_(AHRD_V1)	7.99132	0.245176	0.152964	1.10385	3.74831e-05	0.929432	0.000154586	-0.174422	0.297052	Solyc10g008320.1.1
hom|comp4593_c0_seq1	N-acetyltransferase_(AHRD_V1_***-_B6SUK9_MAIZE)	4.45533	-0.411979	0.368984	1.71005	0.00289979	0.838837	0.0842949	-0.871217	0.0745491	Solyc08g006730.1.1
hom|comp460_c0_seq1	Proteinase_inhibitor_I_(AHRD_V1_***-_Q3S492_SOLTU)	13.3178	-0.558172	0.426173	3.18667	0.000781816	3.24178	0.000690638	0.0551088	0.936352	Solyc09g089510.2.1
hom|comp4669_c0_seq1	NA	9.15656	-0.393204	0.474038	-1.43079	0.021933	-0.820782	0.151372	0.610009	0.275222	NA
hom|comp4698_c0_seq1	Ethylene_responsive_transcription_factor_1a_(AHRD_V1_****_D1MWZ3_CITLA)	11.0252	-0.00460732	0.985839	-1.17372	0.000909611	-1.21307	0.000717857	-0.0393495	0.879579	Solyc05g052050.1.1
hom|comp470_c0_seq1	Aspartic_proteinase_nepenthesin_I_(AHRD_V1_**--_A9ZMF9_NEPAL)	10.8167	-0.133496	0.762783	1.09043	0.0295429	0.655188	0.158726	-0.435237	0.335624	Solyc10g009410.1.1
hom|comp4717_c0_seq1	RNA-dependent_RNA_polymerase_(AHRD_V1_***-_Q18L80_9VIRU)	4.46043	5.30171	0.0295361	2.45426	0.26788	2.75396	0.217342	0.299701	0.88895	Solyc11g063540.1.1
hom|comp4767_c0_seq1	Cysteine-rich_extensin-like_protein-2_(AHRD_V1_*-*-_Q08195_TOBAC)	8.98561	-0.0986507	0.914483	4.9058	0.00026337	4.67338	0.000381949	-0.232423	0.80053	Solyc05g053960.2.1
hom|comp4799_c0_seq1	Multidrug_resistance_protein_mdtK_(AHRD_V1_***-_MDTK_CITK8)	9.94733	-0.387576	0.2132	1.06316	0.00444026	0.602055	0.0657039	-0.461105	0.144734	Solyc03g118970.2.1
hom|comp4822_c0_seq1	Flavanone_3-hydroxylase_(AHRD_V1_***-_A9ZMI9_TOBAC)	8.67086	1.07799	0.175689	-0.519105	0.498941	1.49943	0.0700596	2.01853	0.0211495	Solyc02g083860.2.1
hom|comp4823_c0_seq4	Atp-dependent_RNA_helicase_(AHRD_V1_*-**_B8BY61_THAPS)	5.98791	-0.347483	0.150989	0.025902	0.910055	-1.04235	0.000873341	-1.06825	0.000732126	Solyc07g064520.2.1
hom|comp4841_c0_seq1	Ethylene_responsive_transcription_factor_1a_(AHRD_V1_*-**_D1MWZ3_CITLA)	9.40721	-0.0980408	0.677088	-1.10285	0.000682906	-0.946023	0.00198561	0.156828	0.508235	Solyc05g052040.1.1
hom|comp4851_c0_seq4|hom|comp4851_c0_seq3	Smg-7_homolog_nonsense_mediated_mRNA_decay_factor_(C._elegans)_(Fragment)_(AHRD_V1_*---_B1ALB4_HUMAN)	7.38927	-0.506201	0.296707	-1.03687	0.0476398	0.60714	0.216049	1.64401	0.00499821	Solyc10g080740.1.1
hom|comp4851_c0_seq5	NA	5.99083	-1.21944	0.0476174	0.667616	0.245108	-0.246541	0.6582	-0.914157	0.121658	NA
hom|comp4910_c0_seq1	Receptor_like_kinase,_RLK	7.4574	-0.664843	0.396826	-2.7087	0.00474488	-1.835	0.0345303	0.873699	0.271665	Solyc02g070890.2.1
hom|comp4927_c0_seq1|hom|comp4927_c0_seq2	cytochrome_P450	8.66471	-0.182214	0.638878	1.73732	0.000941542	1.2871	0.00650315	-0.450219	0.259319	Solyc11g069800.1.1
hom|comp5029_c0_seq1	Blue_copper-like_protein_(AHRD_V1_*---_A3F8V0_GOSHI)	5.92012	0.222516	0.54568	1.25081	0.00551913	1.2886	0.00462172	0.0377863	0.917522	Solyc04g074740.2.1
hom|comp5050_c0_seq1	AT-hook_motif_nuclear_localized_protein_17_(AHRD_V1_**--_Q9LTA2_ARATH)	8.05319	-0.584695	0.147036	-1.11827	0.01313	-0.711634	0.0846975	0.40664	0.300024	Solyc12g087950.1.1
hom|comp5050_c0_seq2	AT-hook_motif_nuclear_localized_protein_17_(AHRD_V1_**--_Q9LTA2_ARATH)	7.32106	-0.0317683	0.910137	-1.14423	0.00188979	-1.00749	0.00425794	0.136744	0.629057	Solyc04g076220.2.1
hom|comp5053_c0_seq1	Primary_amine_oxidase_(AHRD_V1_***-_B9RBR2_RICCO)	9.84524	0.135128	0.704737	-1.04147	0.01312	-0.358313	0.325381	0.683159	0.0767756	Solyc08g079430.2.1
hom|comp5067_c0_seq1	Fatty_acyl_coA_reductase_(AHRD_V1_***-_Q8L4M0_WHEAT)	5.46652	0.00346542	0.992751	1.7815	0.000721073	1.33755	0.00483109	-0.44395	0.260174	Solyc11g067190.1.1
hom|comp5071_c0_seq1	NA	8.98672	-0.0591909	0.820602	1.74433	4.23582e-05	1.65254	6.65962e-05	-0.0917947	0.725566	NA
hom|comp5113_c0_seq1	Gibberellin-regulated_protein_2_(AHRD_V1_**--_B6TLZ8_MAIZE)	6.00276	-0.249134	0.55695	-1.20867	0.0144832	-0.734567	0.10328	0.474108	0.274304	Solyc05g006160.2.1
hom|comp512_c0_seq1	Protein_disulfide_isomerase_(AHRD_V1_****_Q6IV17_IPOBA)	12.072	0.0901542	0.743206	1.24992	0.000863684	1.07936	0.00235447	-0.170562	0.538254	Solyc06g005940.2.1
hom|comp5173_c0_seq1	CBS_domain-containing_protein-like_(AHRD_V1_***-_B8AP73_ORYSI)	10.2167	-0.0339521	0.87328	1.12877	0.000277417	1.1589	0.000226083	0.0301288	0.887433	Solyc01g107860.2.1
hom|comp519_c0_seq1	Caffeoyl-CoA_O-methyltransferase_(AHRD_V1_****_A8IFQ7_SOLLC)	10.2309	-0.75406	0.106173	-1.22145	0.0164281	-0.770977	0.0994988	0.450477	0.313902	Solyc02g093250.2.1
hom|comp5202_c0_seq1	Non-specific_lipid-transfer_protein_(AHRD_V1_*-*-_B9NBN9_POPTR)	3.09316	-0.0190576	0.972659	2.33557	0.00151928	2.44323	0.00111321	0.107662	0.846615	Solyc09g065430.2.1
hom|comp521_c0_seq1	S8-RNase_(Fragment)_(AHRD_V1_**--_Q5XPJ2_MALDO)	12.6783	0.791647	0.533019	5.55635	0.00106862	5.25175	0.00157692	-0.304598	0.808838	Solyc07g006570.2.1
hom|comp523_c1_seq1	Omega-6_fatty_acid_desaturase_(AHRD_V1_****_Q461Q1_HEVBR)	12.1718	-0.624869	0.200853	-1.76578	0.00307643	-1.95082	0.00160088	-0.185044	0.693736	Solyc01g006430.2.1
hom|comp5259_c0_seq11	Alkaline_alpha_galactosidase_2_(AHRD_V1_**--_Q575Z7_MAIZE)	12.1934	-0.239893	0.470734	1.4882	0.000890295	1.16883	0.00439407	-0.319363	0.341782	Solyc07g007930.2.1
hom|comp5259_c0_seq7|hom|comp5259_c0_seq9	Alkaline_alpha_galactosidase_2_(AHRD_V1_**--_Q575Z7_MAIZE)	10.043	-0.384076	0.233446	1.67775	0.000241501	1.34851	0.00121027	-0.329242	0.30251	Solyc07g007930.2.1
hom|comp5273_c0_seq1	C2H2L_domain_class_transcription_factor_(AHRD_V1_**-*_D9ZIU4_MALDO)	8.23004	0.485435	0.038443	1.3077	7.45279e-05	1.19452	0.000155374	-0.113175	0.591116	Solyc10g084180.1.1
hom|comp5287_c0_seq1	Lysophospholipid_acyltransferase_(AHRD_V1_****_B6K7S6_SCHJY)	9.93241	-0.147417	0.232971	1.05487	3.61051e-06	0.993139	6.21817e-06	-0.0617293	0.606675	Solyc08g007860.2.1
hom|comp5303_c0_seq1	1-aminocyclopropane-1-carboxylate_oxidase-like_protein_(AHRD_V1_**-*_Q9LTH8_ARATH)	8.2111	-0.235501	0.644289	2.982	0.000123487	2.11528	0.00159608	-0.866717	0.110176	Solyc03g095900.2.1
hom|comp5311_c0_seq1	Vicilin_(Fragment)_(AHRD_V1_*---_B4X640_PISVE)	9.72886	-0.362066	0.253383	1.42624	0.000738396	1.38909	0.000892366	-0.0371451	0.903538	Solyc02g085590.2.1
hom|comp5429_c0_seq1	Acid_phosphatase_(AHRD_V1_**--_O49855_SOYBN)	9.05113	-0.11471	0.841683	3.13614	0.000220051	2.89161	0.000410556	-0.244533	0.671379	Solyc03g121100.2.1
hom|comp5470_c0_seq1	Peroxidase_(AHRD_V1_***-_B9VRK9_CAPAN)	4.35693	0.737669	0.177481	2.00731	0.00270883	1.49253	0.0148298	-0.51478	0.335304	Solyc05g052280.2.1
hom|comp5470_c0_seq1	Peroxidase_(AHRD_V1_***-_B9VRK9_CAPAN)	6.27752	0.507342	0.420127	2.07852	0.00622363	1.28244	0.0593526	-0.796081	0.216405	Solyc05g052280.2.1
hom|comp5478_c0_seq1	Unknown_Protein_(AHRD_V1)	5.28557	0.345935	0.307635	1.94702	0.000119962	1.82567	0.000200381	-0.121349	0.71404	Solyc04g078450.2.1
hom|comp5524_c0_seq1	Gibberellin-regulated_protein_2_(AHRD_V1_*---_B6SKV6_MAIZE)	7.80482	0.126218	0.69476	1.23558	0.00267382	0.987494	0.0100696	-0.248085	0.445611	Solyc02g083880.2.1
hom|comp5539_c0_seq1	Unknown_Protein_(AHRD_V1)	6.46787	-0.160121	0.65671	-1.33892	0.00327524	-0.597933	0.117805	0.740987	0.0598917	Solyc11g006890.1.1
hom|comp5580_c0_seq7|hom|comp5580_c0_seq8	U-box_domain-containing_protein_10_(AHRD_V1_**--_PUB10_ARATH)	13.1506	-0.0434855	0.824579	1.00911	0.000348597	0.941596	0.000585417	-0.0675153	0.731197	Solyc04g007640.2.1
hom|comp5605_c0_seq1	Lipoxygenase_(AHRD_V1_****_Q43190_SOLTU)	8.38878	-0.416153	0.373455	0.898145	0.0719519	1.01468	0.04631	0.116539	0.799493	Solyc08g014000.2.1
hom|comp5620_c0_seq1	Jasmonate_ZIM_domain_2_(AHRD_V1_**--_C7SCY2_CATRO)	11.0972	0.0595718	0.707079	1.00028	6.7182e-05	1.05875	4.17551e-05	0.0584748	0.712194	Solyc03g122190.2.1
hom|comp5650_c0_seq1|hom|comp5650_c0_seq2	MYB_transcription_factor_(AHRD_V1_****_Q9SPG7_ARATH)	5.10297	-0.133698	0.680893	1.02047	0.00890538	1.13733	0.00477256	0.116859	0.718983	Solyc11g011050.1.1
hom|comp5718_c0_seq1	Genomic_DNA_chromosome_5_P1_clone_MUL8_(AHRD_V1_***-_Q9FLY2_ARATH)	7.18556	0.126582	0.769745	1.26575	0.0130752	0.823806	0.0785926	-0.44194	0.318293	Solyc02g088270.2.1
hom|comp5737_c0_seq1|hom|comp5737_c0_seq2	1-aminocyclopropane-1-carboxylate_oxidase_3_(AHRD_V1_**--_ACCO3_CUCME)	10.3767	-0.528324	0.406847	-1.35265	0.0508241	-1.92295	0.0102271	-0.570306	0.371957	Solyc02g071380.2.1
hom|comp5799_c0_seq1	GRAS_family_transcription_factor_(AHRD_V1_**-*_B9GJL6_POPTR)	9.93441	-0.228349	0.57875	-1.15159	0.0158959	-0.613036	0.154304	0.538549	0.205614	Solyc01g100200.2.1
hom|comp5804_c0_seq1	Ammonium_transporter_(AHRD_V1_****_Q09J80_9ROSI)	9.82403	0.0305626	0.919453	-1.04193	0.00533771	-0.563173	0.0848882	0.478755	0.135152	Solyc09g090730.1.1
hom|comp5809_c0_seq1	(E)-beta-ocimene_synthase_(AHRD_V1_****_Q5CD81_CITUN)	9.61139	0.612189	0.0589048	0.703585	0.0342643	1.01088	0.00551254	0.307297	0.310131	Solyc01g105960.2.1
hom|comp5917_c0_seq1	RING_finger_protein_(AHRD_V1_***-_Q22V07_TETTH)	8.50207	0.130274	0.510267	0.865226	0.00106422	1.05502	0.000244739	0.189798	0.343286	Solyc04g007500.1.1
hom|comp5932_c0_seq3	pH-response_regulator_protein_palA/RIM20_(AHRD_V1_**--_C5FER8_NANOT)	2.25861	-0.0176821	0.984487	0.30877	0.734968	2.29589	0.026888	1.98712	0.0488153	Solyc05g008430.2.1
hom|comp5954_c0_seq3	Lipase_(AHRD_V1_****_B6UAB9_MAIZE)	7.08618	-0.0622412	0.717067	1.19685	2.91643e-05	1.34997	1.02258e-05	0.153123	0.380572	Solyc05g005000.2.1
hom|comp5962_c0_seq1	Reductase_2_(AHRD_V1_****_Q6TY50_HYDMC)	4.93377	-0.436626	0.516692	-0.460385	0.494656	-1.71158	0.0248258	-1.2512	0.082795	Solyc12g042470.1.1
hom|comp5982_c0_seq1	CRT_binding_factor_2_(AHRD_V1_*-*-_B3TPN7_SOLHA)	4.96483	-0.242375	0.738847	-1.72729	0.0345275	-0.155803	0.830029	1.57148	0.05031	Solyc03g026280.2.1
hom|comp5989_c0_seq1|hom|comp5989_c0_seq2	Ectonucleoside_triphosphate_diphosphohydrolase_6_(AHRD_V1_**--_Q6YHK4_CAVPO)	7.59892	0.433672	0.360542	1.70626	0.00361859	1.85037	0.00215391	0.144114	0.756748	Solyc02g081980.2.1
hom|comp6001_c0_seq1|hom|comp6001_c0_seq2	Endoribonuclease_L-PSP_family_protein_(AHRD_V1_**-*_D7LAZ0_ARALY)	11.2583	0.0268732	0.958723	2.84002	0.00021891	3.05565	0.000122349	0.215635	0.679241	Solyc07g064600.2.1
hom|comp6006_c0_seq1	Late_embryo_abundance_protein_(Fragment)_(AHRD_V1_*-*-_C6F8V9_PSEMZ)	4.07375	-0.0677854	0.875491	3.6998	4.93293e-06	3.77463	4.11733e-06	0.0748259	0.8627	Solyc02g077970.2.1
hom|comp6060_c0_seq1	NA	6.4793	0.412417	0.560486	-1.56195	0.045599	-0.432438	0.541958	1.12951	0.12999	NA
hom|comp61_c0_seq6	NA	4.25331	1.51104	0.0449825	0.793545	0.257026	0.948011	0.181474	0.154467	0.819762	NA
hom|comp613_c0_seq1	Phenylalanine_ammonia-lyase_(AHRD_V1_***-_D2CFQ1_9SOLA)	10.5629	-0.150149	0.453407	1.00375	0.000383612	0.956016	0.00055225	-0.047738	0.809158	Solyc10g086180.1.1
hom|comp6130_c0_seq1	Unknown_Protein_(AHRD_V1)	8.97588	0.56106	0.200101	1.46123	0.00502531	1.60665	0.00279464	0.145419	0.729639	Solyc06g067980.2.1
hom|comp6200_c0_seq1	NA	8.83529	0.42779	0.519086	2.89481	0.00108493	2.57461	0.00239679	-0.320199	0.627772	NA
hom|comp6221_c0_seq1|hom|comp6221_c0_seq2	WRKY_transcription_factor_6_(AHRD_V1_****_A7UGD3_SOLTU)	7.39698	-0.617056	0.351431	-1.42115	0.047967	-1.19744	0.0869695	0.223705	0.730487	Solyc03g095770.2.1
hom|comp6260_c0_seq1	Fatty_acid_oxidation_complex_subunit_alpha_(AHRD_V1_***-_FADJ_ECOHS)	9.85425	-0.724152	0.255751	-1.50774	0.0308075	-1.30366	0.0550344	0.204081	0.741143	Solyc08g068390.2.1
hom|comp6269_c0_seq1	GDSL_esterase/lipase_At2g23540_(AHRD_V1_****_GDL38_ARATH)	3.10655	0.724802	0.278018	2.47458	0.00284713	2.53033	0.00246676	0.0557434	0.931456	Solyc02g090210.2.1
hom|comp6332_c0_seq1	AMP_deaminase_(AHRD_V1_***-_D3BRS6_POLPA)	10.4034	0.10176	0.682569	0.892897	0.00409163	1.09763	0.00105083	0.204733	0.416607	Solyc09g014770.2.1
hom|comp6358_c0_seq1	Unknown_Protein_(AHRD_V1)	5.57302	0.195293	0.717289	0.811169	0.152686	1.26097	0.0368369	0.449805	0.410947	Solyc02g084850.2.1
hom|comp6448_c0_seq1	Acyl-CoA_synthetase/AMP-acid_ligase_II_(AHRD_V1_****_D0C359_9GAMM)	6.02505	0.230827	0.601114	-1.13998	0.0235257	-0.835735	0.0789804	0.304248	0.492981	Solyc03g031940.2.1
hom|comp6507_c0_seq1	Glutathione_S-transferase-like_protein_(AHRD_V1_****_A8DUB0_SOLLC)	7.13465	-0.453505	0.0173669	1.10623	3.87634e-05	1.46392	3.29205e-06	0.357686	0.0486935	Solyc09g011630.2.1
hom|comp6516_c0_seq1|hom|comp6516_c0_seq2	Subtilisin-like_protease_(AHRD_V1_**--_O82777_SOLLC)	8.70918	-0.176947	0.675003	2.49851	0.000112414	2.63348	7.30922e-05	0.134968	0.748647	Solyc10g084320.1.1
hom|comp654_c0_seq1	Pathogenesis-related_protein_1_(AHRD_V1_**--_D2XZ57_9ROSI)	5.55528	0.111045	0.840066	-0.154339	0.779312	-1.35798	0.0295777	-1.20364	0.0484176	Solyc01g106600.2.1
hom|comp6624_c0_seq13|hom|comp6624_c0_seq2|hom|comp6624_c0_seq3|hom|comp6624_c0_seq14|hom|comp6624_c0_seq15|hom|comp6624_c0_seq4|hom|comp6624_c0_seq16|hom|comp6624_c0_seq5|hom|comp6624_c0_seq6|hom|comp6624_c0_seq7	Serine_carboxypeptidase_1_(AHRD_V1_***-_B6TC80_MAIZE)	8.91042	0.206506	0.422825	1.06974	0.00146731	1.25129	0.000478422	0.181542	0.479407	Solyc04g077650.2.1
hom|comp6657_c0_seq1	Nodulin_family_protein_(AHRD_V1_***-_D7LIF1_ARALY)	5.72533	0.7173	0.0205671	1.22762	0.00082948	0.952634	0.00445144	-0.274984	0.317476	Solyc11g066330.1.1
hom|comp67_c0_seq1	5&apos-methylthioadenosine/S-_adenosylhomocysteine_nucleosidase_(AHRD_V1_*-*-_D6E0Z8_9FIRM)	12.583	-0.0852778	0.787175	1.09984	0.00498225	0.930394	0.0126747	-0.169448	0.593673	Solyc08g066880.2.1
hom|comp6729_c0_seq1	WRKY_transcription_factor_(AHRD_V1_***-_D3YEX5_SOLLC)	8.28915	-0.474854	0.281809	-1.11341	0.0234968	-0.630825	0.16159	0.482586	0.2745	Solyc01g095630.2.1
hom|comp673_c0_seq1	Kunitz_trypsin_inhibitor_4_(Fragment)_(AHRD_V1_****_C1J5E0_POPBA)	8.61789	0.416368	0.58223	3.46925	0.000780044	3.40967	0.00088312	-0.0595787	0.936774	Solyc11g022590.1.1
hom|comp6750_c0_seq1	Cell_number_regulator_2_(AHRD_V1_**--_B6TYV8_MAIZE)	9.46229	-0.0760954	0.882592	-1.22435	0.0348426	-0.569811	0.282948	0.654537	0.22159	Solyc04g007900.2.1
hom|comp6755_c0_seq1	Alcohol_dehydrogenase_zinc-containing_(AHRD_V1_**-*_D6H3R6_STAAU)	4.71952	-0.4046	0.511022	-1.38131	0.0421457	-2.07195	0.00576399	-0.690642	0.271629	Solyc11g030720.1.1
hom|comp6774_c0_seq1	Short-chain_dehydrogenase/reductase_(AHRD_V1_***-_B0KZQ5_CAPAN)	7.45728	0.276487	0.626739	3.09936	0.000214299	3.27808	0.000137377	0.17873	0.75239	Solyc01g094260.2.1
hom|comp6835_c0_seq1	ATP-binding_cassette_transporter_(AHRD_V1_***-_D8RL93_SELML)	8.77488	-0.112089	0.642999	-1.28918	0.000256228	-0.904789	0.00313109	0.384389	0.132122	Solyc05g053610.2.1
hom|comp6906_c0_seq1|hom|comp6906_c0_seq2	Unknown_Protein_(AHRD_V1)	8.42077	-0.379485	0.308851	-0.870355	0.033621	-1.12665	0.00969686	-0.256294	0.485656	Solyc03g112760.2.1
hom|comp6945_c0_seq1	Copper_chaperone_(AHRD_V1_*---_B6TJ24_MAIZE)	8.56227	0.680061	0.0596086	1.04769	0.00835661	0.883229	0.0201313	-0.164465	0.618885	Solyc01g099600.2.1
hom|comp696_c0_seq1	Aldo/keto_reductase_family_protein_(AHRD_V1_****_D7KWQ6_ARALY)	9.72389	0.0568931	0.788707	-1.05618	0.000446502	-0.761417	0.00416707	0.294761	0.184123	Solyc09g082730.2.1
hom|comp6986_c0_seq1	Acetyl_esterase_(AHRD_V1_*---_AES_SALSV)	7.55586	-0.745655	0.382157	-1.84531	0.0470532	-1.53663	0.0888268	0.308686	0.713055	Solyc06g035520.2.1
hom|comp7005_c0_seq6|hom|comp7005_c0_seq7	Beta-glucosidase_(AHRD_V1_****_D7L7Z3_ARALY)	7.86189	0.139563	0.617245	1.00383	0.00399609	1.08695	0.00241648	0.0831247	0.765016	Solyc09g075060.2.1
hom|comp702_c0_seq1	GDSL_esterase/lipase_At1g28590_(AHRD_V1_***-_GDL8_ARATH)	12.7108	-0.319879	0.58948	2.99267	0.000383241	2.83759	0.000570292	-0.155088	0.792458	Solyc12g017460.1.1
hom|comp707_c0_seq1	Speckle-type_poz_protein_(AHRD_V1_*---_Q179U2_AEDAE)	11.376	-0.289749	0.35826	-0.986206	0.00825323	-1.01753	0.00691972	-0.0313189	0.919171	Solyc06g071820.2.1
hom|comp7096_c0_seq1	Chaperone_protein_dnaJ_20_(AHRD_V1_***-_B6U349_MAIZE)	7.49759	0.306738	0.448167	-0.865658	0.0498765	-1.0401	0.0231021	-0.174444	0.663057	Solyc09g092260.2.1
hom|comp7110_c0_seq4	Transcription_regulatory_protein_SNF5_(AHRD_V1_*-*-_D3B6R9_POLPA)	5.32901	0.0922663	0.736382	-1.08108	0.0022669	-0.790837	0.0140141	0.290244	0.301615	Solyc03g117680.2.1
hom|comp7120_c0_seq1	Heat_shock_protein_90_(Fragment)_(AHRD_V1_**--_Q2L3T8_WHEAT)	6.64614	-0.136676	0.717507	1.10563	0.0130009	0.818109	0.0498579	-0.287525	0.451727	Solyc03g007890.2.1
hom|comp7122_c0_seq1	Kunitz_trypsin_inhibitor_(AHRD_V1_****_B8Y888_TOBAC)	7.85562	0.0305079	0.937142	3.92228	1.04299e-06	3.34698	4.46274e-06	-0.575298	0.158086	Solyc03g098740.1.1
hom|comp7217_c0_seq1	Aquaporin_(AHRD_V1_***-_Q39956_HELAN)	9.22925	0.369329	0.133384	2.33654	1.10747e-06	1.98039	5.02781e-06	-0.35615	0.146267	Solyc06g060760.2.1
hom|comp7250_c0_seq1	class_IV_heat_shock_protein_(AHRD_V1_***-_B6T3F5_MAIZE)	3.78951	-0.995901	0.0459682	0.985971	0.0477793	-0.0328204	0.941699	-1.01879	0.0420433	Solyc01g102960.2.1
hom|comp726_c0_seq1	Aspartic_proteinase_nepenthesin-1_(AHRD_V1_**--_B6TDX6_MAIZE)	9.8144	-0.0490415	0.761481	1.24309	1.24522e-05	1.15788	2.31165e-05	-0.0852122	0.599645	Solyc01g096450.2.1
hom|comp730_c0_seq1	Acid_phosphatase_(AHRD_V1_**--_O49855_SOYBN)	9.9449	0.720013	0.197628	1.44958	0.0194162	2.42706	0.000889757	0.977477	0.0903947	Solyc06g062370.2.1
hom|comp7445_c0_seq6|hom|comp7445_c0_seq1	RHO_protein_GDP_dissociation_inhibitor_(AHRD_V1_****_Q705X3_MEDTR)	3.61901	-0.730181	0.176971	-1.13298	0.0477654	-0.626714	0.240929	0.50627	0.33769	Solyc04g014760.2.1
hom|comp7487_c0_seq1	Unknown_Protein_(AHRD_V1)	8.74194	-0.594468	0.272078	-1.36375	0.0235319	-1.10368	0.0561803	0.26007	0.622195	Solyc10g078440.1.1
hom|comp7578_c0_seq1	Omega-6_fatty_acid_desaturase_(AHRD_V1_****_Q461Q1_HEVBR)	8.87322	-0.954301	0.0958462	-1.54433	0.0138673	-1.44647	0.019172	0.0978565	0.854331	Solyc04g040130.1.1
hom|comp7638_c0_seq1	Unknown_Protein_(AHRD_V1)	7.24256	0.241345	0.214854	1.37784	1.84774e-05	1.14868	8.60283e-05	-0.22916	0.237161	Solyc07g053950.1.1
hom|comp769_c0_seq1	Peroxidase_(AHRD_V1_****_Q50LG4_TOBAC)	7.60958	0.252736	0.404467	4.97291	8.81188e-09	4.72241	1.45904e-08	-0.250493	0.408505	Solyc03g006700.2.1
hom|comp77_c0_seq7	Histone_H4_(AHRD_V1_***-_B6T0P4_MAIZE)	10.0338	0.204475	0.231201	1.06268	5.69504e-05	0.698645	0.00140912	-0.364031	0.0464991	Solyc11g066160.1.1
hom|comp7708_c0_seq1	Blue_copper_protein_(Fragment)_(AHRD_V1_*---_O82576_MAIZE)	7.98992	-0.239808	0.538395	2.68255	3.0703e-05	2.32792	0.000100326	-0.354628	0.368307	Solyc07g008120.2.1
hom|comp7825_c0_seq1	Acetylornithine_deacetylase_or_succinyl-diaminopimelate_desuccinylase_(AHRD_V1_**--_D4MFM7_9ENTE)	10.1444	-0.262099	0.723311	2.50468	0.00585817	2.76031	0.00324733	0.255635	0.729824	Solyc08g076970.2.1
hom|comp7881_c0_seq1	Alcohol_dehydrogenase_2_(AHRD_V1_****_B6TDN5_MAIZE)	8.9339	-0.148086	0.573458	-0.861482	0.00686965	-1.21277	0.00074609	-0.351284	0.197362	Solyc08g083280.2.1
hom|comp800_c0_seq2	Hydroxymethylglutaryl-CoA_synthase_(AHRD_V1_****_A9ZMZ7_HEVBR)	6.65011	-0.400156	0.261787	-1.05196	0.0106804	-0.88028	0.0256586	0.171683	0.621015	Solyc08g080170.2.1
hom|comp803_c0_seq1	GDSL_esterase/lipase_At1g29670_(AHRD_V1_***-_GDL15_ARATH)	8.09488	0.0936533	0.689194	1.34621	0.000142899	0.971966	0.0016014	-0.374245	0.130735	Solyc02g071700.2.1
hom|comp8037_c0_seq5	Aluminum-induced_protein-like_(AHRD_V1_***-_Q9FG81_ARATH)	5.78131	0.422126	0.248618	-1.19114	0.00610084	-0.974294	0.017838	0.216849	0.543325	Solyc03g006490.2.1
hom|comp8097_c0_seq1	Strictosidine_synthase-like_protein_(AHRD_V1_***-_A7WPL3_TOBAC)	8.37989	-0.120094	0.72611	-1.28542	0.00313627	-0.680033	0.0684496	0.605386	0.0992057	Solyc07g055740.1.1
hom|comp8111_c0_seq1	Lysine/histidine_transporter_(AHRD_V1_****_B9HR02_POPTR)	8.41339	-0.515103	0.272819	-1.39027	0.0105802	-0.692447	0.149753	0.697818	0.146933	Solyc01g111980.2.1
hom|comp8119_c0_seq1	Threonine_endopeptidase_(AHRD_V1_*---_B6TCN7_MAIZE)	9.22772	-0.231959	0.383277	2.28684	3.96473e-06	2.31761	3.51232e-06	0.0307722	0.906122	Solyc03g007830.2.1
hom|comp8142_c0_seq1	Os02g0448600_protein_(Fragment)_(AHRD_V1_*---_Q0E1G8_ORYSJ)	10.7235	-0.432807	0.549376	-1.5875	0.0462133	-0.399212	0.580278	1.18828	0.119599	Solyc01g009430.2.1
hom|comp8156_c0_seq1	Multidrug_resistance_protein_mdtK_(AHRD_V1_*---_MDTK_YERE8)	8.01875	0.149355	0.494406	1.07632	0.00044649	1.11091	0.000351612	0.034588	0.872829	Solyc03g025230.2.1
hom|comp8181_c0_seq1	At1g04280-like_protein_(Fragment)_(AHRD_V1_*-*-_B0FVI9_ARALY)	10.6267	-0.0248987	0.898874	1.20061	8.78035e-05	1.31178	4.20163e-05	0.111165	0.573444	Solyc06g053810.2.1
hom|comp8214_c0_seq1	Deoxyuridine_5&apos-triphosphate_nucleotidohydrolase_(AHRD_V1_***-_D0NVQ2_PHYIN)	6.78883	0.22443	0.166964	1.14675	1.73667e-05	0.900915	0.000131504	-0.245839	0.133576	Solyc01g100030.2.1
hom|comp822_c0_seq1	Unknown_Protein_(AHRD_V1)	14.5863	0.0273817	0.907283	1.20769	0.000354652	0.912896	0.00255348	-0.294795	0.227272	Solyc06g061230.2.1
hom|comp827_c0_seq1	N(4)-(Beta-N-acetylglucosaminyl)-_L-asparaginase_(AHRD_V1_****_ASPG_ELIMR)	9.04821	-0.707379	0.30194	-1.50468	0.0430019	-1.17716	0.100083	0.327522	0.625273	Solyc04g078460.2.1
hom|comp8301_c0_seq1	Heavy_metal-associated_domain_containing_protein_expressed_(AHRD_V1_*-*-_Q10RN8_ORYSJ)	7.52806	-0.289222	0.537223	-1.32872	0.0148052	-0.788019	0.112176	0.540704	0.259757	Solyc10g086280.1.1
hom|comp8369_c0_seq1	Expansin_(AHRD_V1_***-_O04359_SOLLC)	6.15975	-0.582126	0.188823	-0.573264	0.195075	-1.22133	0.0142466	-0.648068	0.147474	Solyc06g051800.2.1
hom|comp839_c0_seq1	UDP-glucosyltransferase_family_1_protein_(AHRD_V1_**-*_C6KI43_CITSI)	10.3959	-0.0782653	0.870776	-1.17818	0.0306414	-0.70793	0.161902	0.47025	0.339517	Solyc07g043490.1.1
hom|comp8407_c0_seq1	Ethylene-responsive_transcription_factor_4_(AHRD_V1_*-*-_ERF78_ARATH)	5.08895	0.250171	0.64575	0.627983	0.261584	1.3537	0.0280321	0.725714	0.199107	Solyc12g009240.1.1
hom|comp8504_c0_seq3	UDP-glucosyltransferase_(AHRD_V1_****_B8QI32_9MAGN)	5.46462	0.14656	0.506411	0.972076	0.0010063	1.09166	0.000432132	0.119581	0.586319	Solyc06g062290.1.1
hom|comp8587_c0_seq1	NA	4.91851	-0.265593	0.634401	-1.2141	0.0486855	-1.05093	0.0808267	0.163168	0.769358	NA
hom|comp8621_c0_seq1	Pollen_preferential_protein_(AHRD_V1_*-*-_Q43713_LILLO)	5.46579	0.0414897	0.867665	-1.23246	0.000467913	-0.561808	0.0429835	0.670647	0.0198923	Solyc10g081700.1.1
hom|comp8632_c0_seq1	Integrin-linked_kinase-associated_serine/threonine_phosphatase_2C_(AHRD_V1_*-**_ILKAP_RAT)	8.64273	0.0475211	0.842932	1.20271	0.000423239	1.05676	0.00108409	-0.145952	0.546202	Solyc03g096670.2.1
hom|comp8667_c1_seq1	Pto-responsive_gene_1_protein_(AHRD_V1_***-_Q9M723_SOLLC)	10.855	0.22297	0.537174	1.17504	0.00708378	1.19648	0.00638621	0.0214382	0.952223	Solyc11g011030.1.1
hom|comp8697_c0_seq6	Kinesin_(AHRD_V1_***-_Q5MNW6_GOSHI)	5.26361	-0.0407818	0.909342	1.05277	0.012914	0.996683	0.017016	-0.0560817	0.875607	Solyc06g009780.2.1
hom|comp8772_c0_seq1	Lipase-like_(AHRD_V1_***-_Q8RZ40_ORYSJ)	11.2499	0.19515	0.637852	1.49664	0.00391039	0.873939	0.0546609	-0.622705	0.152306	Solyc02g077430.2.1
hom|comp8774_c0_seq1	DNA_replication_licensing_factor_(AHRD_V1_****_Q2U020_ASPOR)	6.8965	0.358639	0.120753	1.00786	0.00074894	0.816445	0.00312432	-0.191411	0.386845	Solyc01g079500.2.1
hom|comp8888_c0_seq1	GDSL_esterase/lipase_At5g33370_(AHRD_V1_***-_GDL79_ARATH)	6.44184	0.132424	0.711927	-0.0228654	0.948987	1.04009	0.0136106	1.06295	0.0121629	Solyc04g050730.2.1
hom|comp8897_c0_seq1	Avr9/Cf-9_rapidly_elicited_protein_146_(AHRD_V1_***-_Q9FQZ6_TOBAC)	7.15568	-0.155819	0.449946	1.54165	1.43873e-05	1.28365	6.86164e-05	-0.258007	0.222056	Solyc06g066520.1.1
hom|comp89_c0_seq1	PVR3-like_protein_(AHRD_V1_***-_B6TYX6_MAIZE)	10.1918	-0.125177	0.651887	-1.20509	0.00116394	-1.07906	0.00244866	0.126023	0.649712	Solyc03g121900.1.1
hom|comp8924_c0_seq1	Chymotrypsin_inhibitor-2_(AHRD_V1_***-_A8V445_HORSP)	4.17664	-0.934519	0.0268497	2.20869	0.000109212	1.51874	0.00177694	-0.68995	0.0847991	Solyc10g086100.1.1
hom|comp8964_c0_seq1	Unknown_Protein_(AHRD_V1)	9.87073	0.0648434	0.712531	1.10091	7.22345e-05	1.12434	6.06557e-05	0.0234307	0.893761	Solyc12g099400.1.1
hom|comp9050_c0_seq1	2-oxoglutarate-dependent_dioxygenase_(AHRD_V1_****_B9GL08_POPTR)	6.42164	-0.502283	0.336622	5.12909	1.13301e-06	4.66805	2.69608e-06	-0.461037	0.376054	Solyc00g138060.2.1
hom|comp909_c1_seq1	Annexin_2_(AHRD_V1_***-_A9X4R2_BRAJU)	12.1974	0.0407738	0.891226	2.40832	8.23685e-06	2.27542	1.35997e-05	-0.132902	0.657262	Solyc04g055170.2.1
hom|comp9136_c0_seq1	Alcohol_dehydrogenase_zinc-binding_domain_protein_(AHRD_V1_**-*_D2QM87_SPILD)	5.53442	-0.565184	0.310844	0.860439	0.135097	1.30204	0.0336062	0.441598	0.423759	Solyc07g045090.2.1
hom|comp9152_c0_seq1	Prephenate_dehydratase_family_protein_(AHRD_V1_****_D7KMI7_ARALY)	7.74315	-0.292241	0.0391648	1.26673	1.16875e-06	1.08571	4.79072e-06	-0.181026	0.172766	Solyc02g080620.2.1
hom|comp9193_c0_seq1	Peptidyl-prolyl_cis-trans_isomerase_D_(AHRD_V1_****_PPID_RAT)	8.85762	-0.0385149	0.83449	1.11554	9.66847e-05	1.12119	9.27757e-05	0.0056518	0.975513	Solyc01g108340.2.1
hom|comp925_c0_seq3	Pyruvate_decarboxylase_1_(AHRD_V1_****_Q84V95_LOTCO)	9.84148	-0.521723	0.200292	1.22309	0.00919685	1.35138	0.00520584	0.128286	0.743045	Solyc09g005110.2.1
hom|comp9267_c0_seq7	Lysine_ketoglutarate_reductase_trans-splicing_related_1_(AHRD_V1_***-_Q8H767_ARATH)	4.75394	0.310188	0.269147	1.03161	0.00296879	0.762487	0.0164125	-0.269128	0.334024	Solyc10g009170.1.1
hom|comp9267_c0_seq7	Lysine_ketoglutarate_reductase_trans-splicing_related_1_(AHRD_V1_***-_Q8H767_ARATH)	3.94358	0.0281817	0.92436	-0.636668	0.0523054	-1.01611	0.00556531	-0.379442	0.21904	Solyc10g009170.1.1
hom|comp9295_c0_seq1	Disease_resistance_response_protein_(AHRD_V1_***-_A8IXC7_BRACM)	10.0682	-0.145305	0.602494	0.926195	0.00639778	1.16543	0.00150406	0.23923	0.396691	Solyc01g021600.2.1
hom|comp9304_c0_seq1	Peroxisomal_membrane_protein_PMP22_(AHRD_V1_***-_B6TFH7_MAIZE)	7.92074	-1.17725	0.0452295	-0.0138404	0.979096	-0.744894	0.178656	-0.731054	0.186149	Solyc03g031600.2.1
hom|comp9462_c0_seq1	Omega-6_fatty_acid_desaturase_(AHRD_V1_****_Q461Q1_HEVBR)	9.00319	-0.632602	0.0557509	-1.10544	0.00356784	-1.0013	0.00645831	0.10414	0.729295	Solyc04g040130.1.1
hom|comp9500_c0_seq1	ATP-binding_cassette_transporter_(AHRD_V1_***-_D8T797_SELML)	8.00137	-0.503812	0.0732509	1.0879	0.0014923	1.10286	0.00135907	0.0149631	0.953812	Solyc03g120980.2.1
hom|comp9532_c0_seq1	Vesicular_glutamate_transporter_3_(AHRD_V1_**-*_B5AU16_DANRE)	6.28367	0.0128433	0.968884	0.782736	0.0348483	1.2351	0.00318933	0.452359	0.189099	Solyc09g013150.2.1
hom|comp955_c0_seq1	Allene_oxide_cyclase_(AHRD_V1_****_Q9LEG5_SOLLC)	13.8085	-0.132804	0.572863	1.07674	0.000793016	0.777675	0.00655574	-0.299068	0.218503	Solyc02g085730.2.1
hom|comp9564_c0_seq1	Unknown_Protein_(AHRD_V1)	8.38322	0.210734	0.354516	1.02517	0.000797466	1.34154	0.000100903	0.316377	0.175552	Solyc02g078850.1.1
hom|comp9579_c0_seq1	ABC_transporter_G_family_member_1_(AHRD_V1_****_AB1G_ARATH)	4.01614	0.66681	0.0237862	4.27035	9.28868e-09	3.85315	2.52727e-08	-0.4172	0.126908	Solyc05g054890.2.1
hom|comp9608_c0_seq1	Unknown_Protein_(AHRD_V1)	7.80016	-0.359589	0.426948	2.06547	0.00075766	2.2409	0.00041532	0.175434	0.694749	Solyc09g074350.1.1
hom|comp9646_c0_seq1	Phloem_lectin_(AHRD_V1_***-_Q8LK67_9ROSI)	7.88443	-0.375207	0.210525	1.11144	0.00263953	1.41115	0.000502151	0.299701	0.310359	Solyc00g048510.2.1
hom|comp9667_c0_seq2	Chaperone_protein_dnaJ_11_(AHRD_V1_*-*-_B6SUM8_MAIZE)	9.56645	0.104369	0.765694	-1.15751	0.00674338	-0.856543	0.0305943	0.30097	0.39783	Solyc04g081530.1.1
hom|comp9669_c0_seq1	Glyoxalase/bleomycin_resistance_protein/dioxygenase_(AHRD_V1_***-_Q2HVV5_MEDTR)	7.60988	-0.0612451	0.873991	1.89196	0.000505311	1.55812	0.00198277	-0.333843	0.395893	Solyc03g116530.2.1
hom|comp9698_c0_seq1	Peptidase_trypsin-like_serine_and_cysteine_proteases_(Fragment)_(AHRD_V1_***-_A2Q138_MEDTR)	7.49978	-0.0985074	0.845676	-0.934154	0.087265	-1.37387	0.0191364	-0.439712	0.39346	Solyc02g068910.2.1
hom|comp97_c0_seq1	Catalase_(AHRD_V1_***-_Q2PYW5_SOLTU)	13.1535	0.340848	0.342316	-1.05634	0.0113725	-0.667387	0.0793587	0.388951	0.281781	Solyc12g094620.1.1
hom|comp971_c0_seq4	NA	6.49978	-0.0432155	0.853646	1.07263	0.000826699	1.15932	0.000468026	0.0866884	0.712083	NA
hom|comp971_c0_seq4|hom|comp971_c0_seq5|hom|comp971_c0_seq1|hom|comp971_c0_seq2|hom|comp971_c0_seq3	N-myc_downstream_regulated_protein_3_(Fragment)_(AHRD_V1_*---_C8CBI7_9SMEG)	6.8208	0.127185	0.594944	0.785045	0.00682322	1.09824	0.000774038	0.313193	0.205942	Solyc08g065430.2.1
hom|comp9769_c0_seq1	Hydroxymethylglutaryl-CoA_synthase_(AHRD_V1_***-_A9ZMZ7_HEVBR)	7.81116	-0.365579	0.175517	1.32577	0.000346162	1.38875	0.000242135	0.0629783	0.806842	Solyc12g056450.1.1
hom|comp978_c0_seq1	Kunitz_trypsin_inhibitor_(AHRD_V1_****_B8Y888_TOBAC)	12.5788	0.10679	0.750099	1.8517	0.000198908	1.68837	0.000405287	-0.163328	0.627361	Solyc06g072230.1.1
hom|comp9801_c0_seq1|hom|comp9801_c0_seq2	Unknown_Protein_(AHRD_V1)	7.11548	-0.407616	0.38769	-1.31814	0.0151927	-1.12413	0.0318303	0.194016	0.676442	Solyc09g008760.1.1
hom|comp9873_c0_seq1	Hydroxycinnamoyl_transferase_(AHRD_V1_**-*_D2XJ64_9MAGN)	6.11874	-0.611416	0.217716	-1.65636	0.00510226	-0.965667	0.0643542	0.690695	0.168068	Solyc05g052680.1.1
hom|comp9977_c0_seq1	Cytochrome_P450	10.2579	-0.28454	0.48635	1.67724	0.00163496	1.70766	0.00144693	0.030417	0.93994	Solyc07g014670.2.1
hom|comp9977_c0_seq2|hom|comp9977_c0_seq3	Bzip_transcription_factor_(AHRD_V1_*-**_Q00M78_SOYBN)	4.77788	-0.904355	0.155095	-1.40903	0.0374816	-0.84505	0.181272	0.563978	0.360264	Solyc09g009490.2.1
hom|comp9991_c0_seq1	Phenylcoumaran_benzylic_ether_reductase_3_(AHRD_V1_****_B9HRL7_POPTR)	7.90513	-0.976512	0.0519876	-0.469207	0.314564	-1.06107	0.0375466	-0.59186	0.21121	Solyc10g052500.1.1
