# Supplementary material for: Oviposition by Spodoptera exigua on Solanum dulcamara Alters the Plant’s Response to Herbivory and Impairs Larval Performance
Source: Int J Mol Sci. 2018 Dec 12;19(12):4008. doi: 10.3390/ijms19124008 (PMC6321313; doi:10.3390/ijms19124008)
Supplement: Supplementary file 1 [file ijms-19-04008-s001.zip › Supplementary Table S2.xlsx]

## Sheet: L0_E
GO.ID	GO rerm description	Annotated contigs	Significant	Expected	P-value
GO:0010455	positive regulation of cell fate commitment	33	2	0.14	0.00917
GO:0010496	intercellular transport	34	2	0.15	0.00971
GO:0010143	cutin biosynthetic process	42	3	0.18	0.00082
GO:0042761	very long-chain fatty acid biosynthetic process	53	4	0.23	8.5e-05
GO:0010345	suberin biosynthetic process	57	5	0.25	5e-06
GO:0010025	wax biosynthetic process	87	5	0.38	4e-05
GO:0010166	wax metabolic process	97	6	0.43	4.2e-06
GO:0000038	very long-chain fatty acid metabolic process	151	4	0.66	0.00437
GO:0009625	response to insect	249	5	1.09	0.00475
GO:0006633	fatty acid biosynthetic process	484	7	2.12	0.00529
GO:0009694	jasmonic acid metabolic process	542	8	2.38	0.00255
GO:0009698	phenylpropanoid metabolic process	753	9	3.3	0.00559

## Sheet: L0_F
GO.ID	GO rerm description	Annotated contigs	Significant	Expected	P-value
GO:0033383	geranyl diphosphate metabolic process	21	5	0.57	0.0002
GO:0015716	organic phosphonate transport	23	6	0.62	2.5e-05
GO:0080091	regulation of raffinose metabolic process	23	4	0.62	0.00307
GO:0033530	raffinose metabolic process	29	4	0.78	0.00725
GO:0046864	isoprenoid transport	31	6	0.84	0.00015
GO:0046865	terpenoid transport	31	6	0.84	0.00015
GO:0080168	abscisic acid transport	31	6	0.84	0.00015
GO:0080144	amino acid homeostasis	31	4	0.84	0.00921
GO:0010438	cellular response to sulfur starvation	33	5	0.89	0.00177
GO:0005992	trehalose biosynthetic process	35	5	0.94	0.00232
GO:0005991	trehalose metabolic process	37	5	1	0.00298
GO:0009759	indole glucosinolate biosynthetic processs	37	5	1	0.00298
GO:0070370	cellular heat acclimation	40	5	1.08	0.00421
GO:0006690	icosanoid metabolic process	42	6	1.13	0.00086
GO:1901568	fatty acid derivative metabolic process	42	6	1.13	0.00086
GO:0010143	cutin biosynthetic process	42	5	1.13	0.00521
GO:0009800	cinnamic acid biosynthetic process	45	5	1.21	0.00701
GO:0042344	indole glucosinolate catabolic process	46	5	1.24	0.00769
GO:0009803	cinnamic acid metabolic process	47	7	1.27	0.00024
GO:0034059	response to anoxia	52	8	1.4	7e-05
GO:0071497	cellular response to freezing	53	8	1.43	8e-05
GO:0048354	mucilage biosynthetic process involved in seed coat development	56	6	1.51	0.00386
GO:1903338	regulation of cell wall organization or biogemesis	58	7	1.56	0.00091
GO:2000652	regulation of secondary cell wall biogenesis	58	7	1.56	0.00091
GO:0046246	terpene biosynthetic process	59	7	1.59	0.00101
GO:0070301	cellular response to hydrogen peroxide	60	6	1.62	0.00544
GO:2000762	regulation of phenylpropanoid metabolic process	63	8	1.7	0.00028
GO:0009641	shade avoidance	64	7	1.72	0.00163
GO:0043620	regulation of DNA-templated transcription in response to sress	68	7	1.83	0.00232
GO:0016098	monoterpenoid metabolic process	78	8	2.1	0.00118
GO:0016099	monoterpenoid biosynthetic process	78	8	2.1	0.00118
GO:0009821	alkaloid biosynthetic process	80	11	2.16	9.5e-06
GO:0010439	regulation of glucosinolate biosynthetc process	80	8	2.16	0.00139
GO:0010025	wax biosynthetic process	87	11	2.34	2.2e-05
GO:1901658	glycosyl compound catabolic process	89	8	2.4	0.00275
GO:0048359	mucilage metabolic process involved in seed coat development	91	8	2.45	0.00316
GO:0042343	indole glucosinolate metabolic process	96	13	2.59	1.8e-06
GO:0010166	wax metabolic process	97	13	2.61	2e-06
GO:0009864	induced systemic resistance, jasmonic acid mediated signaling pathway	97	10	2.61	0.00029
GO:0015718	monocarboxylic acid transport	97	8	2.61	0.00468
GO:0070417	cellular response to cold	103	9	2.78	0.00186
GO:1900376	regulation of secondary metabolite biosynthetic process	116	12	3.13	7e-05
GO:0009820	alkaloid metabolic process	116	11	3.13	0.0003
GO:0002213	defense response to insect	122	10	3.29	0.00172
GO:0042762	regulation of sulfur metabolic process	123	9	3.31	0.0061
GO:0046482	para-aminobenzoic acid metabolic process	125	12	3.37	0.00014
GO:0009690	cytokinin metabolic process	131	10	3.53	0.00291
GO:0043200	response to amino acid	134	11	3.61	0.00102
GO:0052482	defense response by cell wall thickening	136	13	3.67	8e-05
GO:0052544	defense response by callose deposition in cell wall	136	13	3.67	8e-05
GO:0015893	drug transport	140	10	3.77	0.00468
GO:0009682	induced systemic resistance	147	13	3.96	0.00018
GO:0071456	cellular response to hypoxia	151	16	4.07	3.3e-06
GO:0036294	cellular response to decreased oxygen levels	154	16	4.15	4.3e-06
GO:0071453	cellular response to oxygen levels	154	16	4.15	4.3e-06
GO:0034605	cellular response to heat	156	12	4.2	0.00108
GO:0009269	response to desiccation	165	11	4.45	0.0052
GO:0046149	pigment catabolic process	166	12	4.47	0.00184
GO:0010214	seed coat development	171	13	4.61	0.00076
GO:1901136	carbohydrate derivative catabolic process	173	12	4.66	0.0026
GO:0015824	proline transport	191	15	5.15	0.00022
GO:0052543	callose deposition in cell wall	197	13	5.31	0.00272
GO:0006570	tyrosine metabolic process	200	17	5.39	3.1e-05
GO:0043455	regulation of secondary metabolic process	202	17	5.44	3.5e-05
GO:0009834	plant-type secondary cell wall biogenesi...	205	15	5.52	0.00046
GO:0009718	anthocyanin-containing compound biosynthesis	205	13	5.52	0.00383
GO:0002218	activation of innate immune response	223	14	6.01	0.003
GO:0015804	neutral amino acid transport	225	15	6.06	0.0012
GO:0002253	activation of immune response	230	14	6.2	0.00396
GO:0006869	lipid transport	241	17	6.49	0.0003
GO:0006857	oligopeptide transport	247	17	6.66	0.0004
GO:0019216	regulation of lipid metabolic process	248	15	6.68	0.00309
GO:0009625	response to insect	249	19	6.71	4.8e-05
GO:0009809	lignin biosynthetic process	253	17	6.82	0.00053
GO:0052542	defense response by callose deposition	264	20	7.11	3.4e-05
GO:0009612	response to mechanical stimulus	264	17	7.11	0.00086
GO:0009808	lignin metabolic process	274	17	7.38	0.00129
GO:0015833	peptide transport	286	17	7.71	0.00203
GO:0009963	positive regulation of flavonoid biosynthesis	300	23	8.09	7.3e-06
GO:0010089	xylem development	322	17	8.68	0.00669
GO:0046283	anthocyanin-containing compound metabolic process	323	18	8.7	0.00306
GO:0042886	amide transport	331	20	8.92	0.0007
GO:0009734	auxin-activated signaling pathway	333	19	8.97	0.00182
GO:0009804	coumarin metabolic process	335	18	9.03	0.00448
GO:0009805	coumarin biosynthetic process	335	18	9.03	0.00448
GO:0010286	heat acclimation	335	17	9.03	0.00972
GO:0009595	detection of biotic stimulus	338	30	9.11	1.2e-08
GO:0052545	callose localization	338	21	9.11	0.00036
GO:0033037	polysaccharide localization	340	22	9.16	0.00015
GO:0010583	response to cyclopentenone	341	30	9.19	1.4e-08
GO:1900674	olefin biosynthetic process	342	19	9.22	0.00246
GO:0016101	diterpenoid metabolic process	352	18	9.49	0.00737
GO:0002679	respiratory burst involved in defense response	354	26	9.54	4.1e-06
GO:1900673	olefin metabolic process	361	19	9.73	0.00443
GO:0071365	cellular response to auxin stimulus	371	22	10	0.00049
GO:0045730	respiratory burst	372	28	10.03	1.1e-06
GO:0001666	response to hypoxia	376	34	10.13	7.5e-10
GO:0009962	regulation of flavonoid biosynthetic process	382	27	10.29	5.5e-06
GO:0010224	response to UV-B	384	19	10.35	0.0084
GO:0002831	regulation of response to biotic stimulus	390	29	10.51	8.9e-07
GO:0036293	response to decreased oxygen levels	401	38	10.81	1.8e-11
GO:0009695	jasmonic acid biosynthetic process	404	34	10.89	4.8e-09
GO:0070482	response to oxygen levels	408	38	11	3e-11
GO:0009407	toxin catabolic process	415	27	11.18	2.4e-05
GO:0090487	secondary metabolite catabolic process	415	27	11.18	2.4e-05
GO:0010876	lipid localization	439	23	11.83	0.00195
GO:0010310	regulation of hydrogen peroxide metabolic peocess	446	31	12.02	1.6e-06
GO:0034754	cellular hormone metabolic process	455	22	12.26	0.00623
GO:0009873	ethylene-activated signaling pathway	460	25	12.4	0.00076
GO:0042435	indole-containing compound biosynthetic process	476	24	12.83	0.00259
GO:0009697	salicylic acid biosynthetic process	502	25	13.53	0.00251
GO:0009404	toxin metabolic process	506	30	13.64	5e-05
GO:0016144	S-glycoside biosynthetic process	510	29	13.74	0.00014
GO:0019758	glycosinolate biosynthetic process	510	29	13.74	0.00014
GO:0019761	glucosinolate biosynthetic process	510	29	13.74	0.00014
GO:0009694	jasmonic acid metabolic process	542	47	14.61	1.6e-12
GO:0000160	phosphorelay signal transduction system	542	27	14.61	0.00171
GO:0009741	response to brassinosteroid	543	26	14.63	0.00352
GO:0071369	cellular response to ethylene stimulus	552	29	14.88	0.00051
GO:2000377	regulation of reactive oxygen species metabolic process	565	33	15.23	2.8e-05
GO:0009696	salicylic acid metabolic process	566	29	15.25	0.00076
GO:0046189	phenol-containing compound biosynthetic process	581	32	15.66	0.00011
GO:0010260	organ senescence	593	31	15.98	0.00036
GO:0016143	S-glycoside metabolic process	595	35	16.04	1.4e-05
GO:0019757	glycosinolate metabolic process	595	35	16.04	1.4e-05
GO:0019760	glucosinolate metabolic process	595	35	16.04	1.4e-05
GO:0009699	phenylpropanoid biosynthetic process	607	37	16.36	3.5e-06
GO:0051606	detection of stimulus	624	34	16.82	8.6e-05
GO:0043900	regulation of multi-organism process	629	30	16.95	0.00189
GO:0009862	systemic acquired resistance, salicylic acid mediated signaling pathway	635	39	17.11	1.6e-06
GO:0042538	hyperosmotic salinity response	642	38	17.3	5.2e-06
GO:0018958	phenol-containing compound metabolic process	651	37	17.54	1.7e-05
GO:0006576	cellular biogenic amine metabolic process	651	31	17.54	0.00164
GO:0080167	response to karrikin	688	30	18.54	0.00683
GO:1901659	glycosyl compound biosynthetic process	701	33	18.89	0.00142
GO:0042430	indole-containing compound metabolic process	706	41	19.03	3.5e-06
GO:0009739	response to gibberellin	714	31	19.24	0.00639
GO:0044106	cellular amine metabolic process	722	31	19.46	0.00746
GO:0031348	negative regulation of defense response	725	33	19.54	0.00243
GO:0009698	phenylpropanoid metabolic process	753	46	20.29	2.1e-07
GO:0009813	flavonoid biosynthetic process	757	54	20.4	6.7e-11
GO:0009072	aromatic amino acid family metabolic process	813	47	21.91	7.4e-07
GO:0042537	benzene-containing compound metabolic process	823	45	22.18	5.6e-06
GO:0016114	terpenoid biosynthetic process	826	34	22.26	0.00963
GO:0006865	amino acid transport	846	40	22.8	0.00042
GO:0002252	immune effector process	847	38	22.83	0.00152
GO:0009308	amine metabolic process	866	41	23.34	0.00035
GO:0009812	flavonoid metabolic process	869	58	23.42	1.7e-10
GO:0046148	pigment biosynthetic process	873	37	23.53	0.00448
GO:0042743	hydrogen peroxide metabolic process	887	39	23.9	0.00189
GO:0007568	aging	899	44	24.23	0.0001
GO:0009867	jasmonic acid mediated signaling pathway	900	56	24.26	4.6e-09
GO:0071395	cellular response to jasmonic acid stimulus	904	56	24.36	5.4e-09
GO:0009738	abscisic acid-activated signaling pathway	948	39	25.55	0.00583
GO:0006721	terpenoid metabolic process	972	42	26.2	0.00177
GO:0015849	organic acid transport	980	47	26.41	9.4e-05
GO:0046942	carboxylic acid transport	980	47	26.41	9.4e-05
GO:0042445	hormone metabolic process	981	44	26.44	0.00066
GO:0006972	hyperosmotic response	992	41	26.73	0.00439

## Sheet: L0_EF
GO.ID	GO rerm description	Annotated contigs	Significant	Expected	P-value
GO:0033383	geranyl diphosphate metabolic process	21	5	0.38	3.2e-05
GO:0043619	regulation of transcription from RNA polymerase	22	3	0.4	0.00722
GO:2000068	regulation of defense response to insect	22	3	0.4	0.00722
GO:0015716	organic phosphonate transport	23	5	0.42	5.1e-05
GO:0080091	regulation of raffinose metabolic process	23	4	0.42	0.00074
GO:0033530	raffinose metabolic process	29	4	0.53	0.00182
GO:0010438	cellular response to sulfur starvation	33	5	0.6	0.00031
GO:0005992	trehalose biosynthetic process	35	5	0.64	0.00041
GO:0005991	trehalose metabolic process	37	5	0.68	0.00054
GO:0009759	indole glucosinolate biosynthetic process	37	5	0.68	0.00054
GO:0042431	indole metabolic process	37	4	0.68	0.00452
GO:0042432	indole biosynthetic process	37	4	0.68	0.00452
GO:0002215	defense response to nematode	39	4	0.71	0.00546
GO:0001676	long-chain fatty acid metabolic process	40	4	0.73	0.00599
GO:0006690	icosanoid metabolic process	42	6	0.77	0.00011
GO:1901568	fatty acid derivative metabolic process	42	6	0.77	0.00011
GO:0010143	cutin biosynthetic process	42	5	0.77	0.00097
GO:0009800	cinnamic acid biosynthetic process	45	5	0.82	0.00133
GO:0010252	auxin homeostasis	46	4	0.84	0.00981
GO:0009803	cinnamic acid metabolic process	47	7	0.86	2.2e-05
GO:0080027	response to herbivore	50	5	0.91	0.00215
GO:0043692	monoterpene metabolic process	52	5	0.95	0.00256
GO:0071497	cellular response to freezing	53	6	0.97	0.0004
GO:0048354	mucilage biosynthetic process involved in seed coat development	56	5	1.02	0.00354
GO:0010345	suberin biosynthetic process	57	5	1.04	0.00382
GO:1903338	regulation of cell wall organization or biogenesis	58	6	1.06	0.00065
GO:2000652	regulation of secondary cell wall biogenesis	58	6	1.06	0.00065
GO:0046246	terpene biosynthetic process	59	7	1.08	9.7e-05
GO:0070301	cellular response to hydrogen peroxide	60	5	1.1	0.00477
GO:2000762	regulation of phenylpropanoid metabolic process	63	6	1.15	0.00101
GO:0043620	regulation of DNA-templated transcription	68	6	1.24	0.00151
GO:0006026	aminoglycan catabolic process	69	5	1.26	0.0086
GO:0009861	jasmonic acid and ethylene-dependent systemic resistance	69	5	1.26	0.0086
GO:0016104	triterpenoid biosynthetic process	69	5	1.26	0.0086
GO:0016098	monoterpenoid metabolic process	78	8	1.43	8.9e-05
GO:0016099	monoterpenoid biosynthetic process	78	8	1.43	8.9e-05
GO:0009821	alkaloid biosynthetic process	80	11	1.46	2.2e-07
GO:0098543	detection of other organism	83	6	1.52	0.00415
GO:0010025	wax biosynthetic process	87	10	1.59	4.2e-06
GO:0098581	detection of external biotic stimulus	88	6	1.61	0.00553
GO:1901658	glycosyl compound catabolic process	89	6	1.63	0.00584
GO:0048359	mucilage metabolic process involved in seed coat development	91	7	1.66	0.0014
GO:0042343	indole glucosinolate metabolic process	96	12	1.76	1.8e-07
GO:0010166	wax metabolic process	97	12	1.77	2e-07
GO:0009864	induced systemic resistance, jasmonic acid mediated signaling pathway	97	6	1.77	0.0088
GO:0055081	anion homeostasis	98	7	1.79	0.00215
GO:0070417	cellular response to cold	103	7	1.88	0.00285
GO:0009820	alkaloid metabolic process	116	11	2.12	9.3e-06
GO:1900376	regulation of secondary metabolite biosynthesis	116	8	2.12	0.00132
GO:0010191	mucilage metabolic process	121	7	2.21	0.00688
GO:0002213	defense response to insect	122	11	2.23	1.5e-05
GO:0042762	regulation of sulfur metabolic process	123	7	2.25	0.00751
GO:0042214	terpene metabolic process	124	8	2.27	0.00202
GO:0046482	para-aminobenzoic acid metabolic process	125	8	2.29	0.00213
GO:0043200	response to amino acid	134	8	2.45	0.00328
GO:0052482	defense response by cell wall thickening	136	9	2.49	0.0009
GO:0052544	defense response by callose deposition in cell wall	136	9	2.49	0.0009
GO:0009682	induced systemic resistance	147	9	2.69	0.00156
GO:0071456	cellular response to hypoxia	151	15	2.76	1.2e-07
GO:0036294	cellular response to decreased oxygen levels	154	15	2.82	1.6e-07
GO:0071453	cellular response to oxygen levels	154	15	2.82	1.6e-07
GO:0009269	response to desiccation	165	11	3.02	0.00023
GO:0010214	seed coat development	171	9	3.13	0.00432
GO:1901136	carbohydrate derivative catabolic process	173	10	3.17	0.00135
GO:0034614	cellular response to reactive oxygen species	184	10	3.37	0.00213
GO:0071281	cellular response to iron ion	184	9	3.37	0.00691
GO:0015824	proline transport	191	14	3.49	1.2e-05
GO:0006595	polyamine metabolic process	192	10	3.51	0.0029
GO:0006570	tyrosine metabolic process	200	16	3.66	8.9e-07
GO:0043455	regulation of secondary metabolic process	202	11	3.7	0.00128
GO:0009834	plant-type secondary cell wall biogenesis	205	12	3.75	0.00041
GO:0042436	indole-containing compound catabolic process	219	10	4.01	0.00724
GO:0015804	neutral amino acid transport	225	14	4.12	7.2e-05
GO:0006869	lipid transport	241	11	4.41	0.00499
GO:0006857	oligopeptide transport	247	12	4.52	0.00206
GO:0009625	response to insect	249	19	4.56	1.8e-07
GO:0034599	cellular response to oxidative stress	250	12	4.57	0.00228
GO:0009809	lignin biosynthetic process	253	16	4.63	1.8e-05
GO:0052542	defense response by callose deposition	264	14	4.83	0.00038
GO:0009612	response to mechanical stimulus	264	11	4.83	0.00962
GO:0009808	lignin metabolic process	274	16	5.01	4.8e-05
GO:0015833	peptide transport	286	12	5.23	0.00664
GO:0009963	positive regulation of flavonoid biosynthetic process	300	12	5.49	0.00952
GO:0009310	amine catabolic process	331	14	6.06	0.00327
GO:0042402	cellular biogenic amine catabolic process	331	14	6.06	0.00327
GO:0042886	amide transport	331	13	6.06	0.00823
GO:0009804	coumarin metabolic process	335	18	6.13	4.9e-05
GO:0009805	coumarin biosynthetic process	335	18	6.13	4.9e-05
GO:0009595	detection of biotic stimulus	338	21	6.18	1.2e-06
GO:0052545	callose localization	338	14	6.18	0.00393
GO:0033037	polysaccharide localization	340	15	6.22	0.00157
GO:0010583	response to cyclopentenone	341	15	6.24	0.00162
GO:0002679	respiratory burst involved in defense response	354	19	6.48	3.1e-05
GO:0045730	respiratory burst	372	20	6.81	1.9e-05
GO:0001666	response to hypoxia	376	23	6.88	4.9e-07
GO:0010224	response to UV-B	384	15	7.03	0.00495
GO:0002831	regulation of response to biotic stimulus	390	20	7.14	3.6e-05
GO:0036293	response to decreased oxygen levels	401	24	7.34	4.1e-07
GO:0009695	jasmonic acid biosynthetic process	404	26	7.39	3.1e-08
GO:0070482	response to oxygen levels	408	24	7.46	5.5e-07
GO:0006568	tryptophan metabolic process	413	17	7.56	0.00166
GO:0006586	indolalkylamine metabolic process	413	17	7.56	0.00166
GO:0010876	lipid localization	439	19	8.03	0.0005
GO:0010310	regulation of hydrogen peroxide metabolic process	446	19	8.16	0.0006
GO:0009624	response to nematode	451	19	8.25	0.00069
GO:0034754	cellular hormone metabolic process	455	17	8.32	0.00447
GO:0009873	ethylene-activated signaling pathway	460	17	8.42	0.00498
GO:0042435	indole-containing compound biosynthetic process	476	23	8.71	2.4e-05
GO:0015706	nitrate transport	484	21	8.85	0.00025
GO:0006633	fatty acid biosynthetic process	484	19	8.85	0.00157
GO:0009697	salicylic acid biosynthetic process	502	20	9.18	0.001
GO:0016144	S-glycoside biosynthetic process	510	23	9.33	7e-05
GO:0019758	glycosinolate biosynthetic process	510	23	9.33	7e-05
GO:0019761	glucosinolate biosynthetic process	510	23	9.33	7e-05
GO:0010167	response to nitrate	519	21	9.5	0.00061
GO:1990267	response to transition metal nanoparticle	535	18	9.79	0.00996
GO:0009694	jasmonic acid metabolic process	542	36	9.92	2.4e-11
GO:0009741	response to brassinosteroid	543	21	9.93	0.00109
GO:0071369	cellular response to ethylene stimulus	552	20	10.1	0.00302
GO:2000377	regulation of reactive oxygen species metabolic process	565	21	10.34	0.00177
GO:0009696	salicylic acid metabolic process	566	23	10.36	0.00032
GO:0046189	phenol-containing compound biosynthetic process	581	27	10.63	9.6e-06
GO:0010260	organ senescence	593	24	10.85	0.00025
GO:0016143	S-glycoside metabolic process	595	28	10.89	5.2e-06
GO:0019757	glycosinolate metabolic process	595	28	10.89	5.2e-06
GO:0019760	glucosinolate metabolic process	595	28	10.89	5.2e-06
GO:0009699	phenylpropanoid biosynthetic process	607	38	11.11	3.8e-11
GO:0051606	detection of stimulus	624	24	11.42	0.00053
GO:0015698	inorganic anion transport	626	22	11.45	0.00277
GO:0009862	systemic acquired resistance, salicylic acid mediated signalling pathway	635	26	11.62	0.00012
GO:0042538	hyperosmotic salinity response	642	34	11.75	3e-08
GO:0018958	phenol-containing compound metabolic process	651	31	11.91	1.2e-06
GO:0006576	cellular biogenic amine metabolic processs	651	27	11.91	7e-05
GO:0000041	transition metal ion transport	663	22	12.13	0.00543
GO:0080167	response to karrikin	688	23	12.59	0.00413
GO:1901659	glycosyl compound biosynthetic process	701	24	12.83	0.00253
GO:0042430	indole-containing compound metabolic process	706	38	12.92	2.7e-09
GO:0044106	cellular amine metabolic process	722	27	13.21	0.00037
GO:0031348	negative regulation of defense response	725	23	13.26	0.00764
GO:0009698	phenylpropanoid metabolic process	753	43	13.78	3.4e-11
GO:0009813	flavonoid biosynthetic process	757	37	13.85	5.6e-08
GO:0009072	aromatic amino acid family metabolic process	813	37	14.87	3.3e-07
GO:0042537	benzene-containing compound metabolic process	823	36	15.06	1.2e-06
GO:0016114	terpenoid biosynthetic process	826	28	15.11	0.00132
GO:0006865	amino acid transport	846	31	15.48	0.0002
GO:0002252	immune effector process	847	26	15.5	0.00712
GO:0009308	amine metabolic process	866	33	15.84	5.8e-05
GO:0009812	flavonoid metabolic process	869	39	15.9	2.2e-07
GO:0046148	pigment biosynthetic process	873	28	15.97	0.00292
GO:0042743	hydrogen peroxide metabolic process	887	27	16.23	0.00685
GO:0007568	aging	899	32	16.45	0.00026
GO:0009867	jasmonic acid mediated signaling pathway	900	40	16.47	2e-07
GO:0071395	cellular response to jasmonic acid stimulus	904	40	16.54	2.2e-07
GO:0006721	terpenoid metabolic process	972	32	17.78	0.00098
GO:0015849	organic acid transport	980	34	17.93	0.00027
GO:0046942	carboxylic acid transport	980	34	17.93	0.00027
GO:0042445	hormone metabolic process	981	31	17.95	0.00221
GO:0009411	response to UV	990	29	18.11	0.00859
GO:0006972	hyperosmotic response	992	36	18.15	7.2e-05

## Sheet: L0_EF vs. F
GO.ID	GO rerm description	Annotated contigs	Significant	Expected	P-value
GO:0009813	flavonoid biosynthetic process	757	14	4.02	4.5e-05
GO:0009812	flavonoid metabolic process	869	15	4.62	5.2e-05
GO:0048654	anther morphogenesis	70	4	0.37	0.00052
GO:0048655	anther wall tapetum morphogenesis	70	4	0.37	0.00052
GO:0048656	anther wall tapetum formation	70	4	0.37	0.00052
GO:0048657	anther wall tapetum cell differentiation	70	4	0.37	0.00052
GO:0048455	stamen formation	73	4	0.39	0.00062
GO:0009962	regulation of flavonoid biosynthetic process	382	8	2.03	0.00098
GO:0048448	stamen morphogenesis	86	4	0.46	0.00114
GO:0048658	anther wall tapetum development	92	4	0.49	0.00146
GO:0009411	response to UV	990	13	5.26	0.0022
GO:0031540	regulation of anthocyanin biosynthetic process	52	3	0.28	0.00266
GO:0048653	anther development	454	8	2.41	0.00288
GO:0010584	pollen exine formation	184	5	0.98	0.003
GO:0010927	cellular component assembly involved in morphogenesis	286	6	1.52	0.00422
GO:0009718	anthocyanin-containing compound biosynthetic process	205	5	1.09	0.00476
GO:0009699	phenylpropanoid biosynthetic process	607	9	3.23	0.00498
GO:0009698	phenylpropanoid metabolic process	753	10	4	0.00666
GO:0010208	pollen wall assembly	224	5	1.19	0.00688
GO:0085029	extracellular matrix assembly	226	5	1.2	0.00713
GO:0031537	regulation of anthocyanin metabolic process	145	4	0.77	0.00748
GO:0046283	anthocyanin-containing compound metabolic process	323	6	1.72	0.00753
GO:0005985	sucrose metabolic process	541	8	2.87	0.00814
GO:0005984	disaccharide metabolic process	793	10	4.21	0.00943
GO:0015969	guanosine tetraphosphate metabolic process	28	2	0.15	0.00965

## Sheet: L1_E
GO.ID	GO rerm description	Annotated contigs	Significant	Expected	P-value
GO:0035725	sodium ion transmembrane transport	20	2	0.06	0.00144
GO:0031407	oxylipin metabolic process	21	2	0.06	0.00158
GO:0015969	guanosine tetraphosphate metabolic process	27	2	0.08	0.00262
GO:0006769	nicotinamide metabolic process	31	2	0.09	0.00345
GO:0034035	purine ribonucleoside bisphosphate metabolic process	32	2	0.09	0.00367
GO:0046497	nicotinate nucleotide metabolic process	33	2	0.09	0.0039
GO:0006471	protein ADP-ribosylation	34	2	0.1	0.00414
GO:0009870	defense response signaling pathway, resistance gene-dependent	39	2	0.11	0.00541
GO:2000031	regulation of salicylic acid mediated signalling pathway	40	2	0.11	0.00569
GO:0010231	maintenance of seed dormancy	42	2	0.12	0.00626
GO:0097437	maintenance of dormancy	42	2	0.12	0.00626
GO:0009835	fruit ripening	50	3	0.14	0.00038
GO:0071695	anatomical structure maturation	51	3	0.14	0.0004
GO:0006885	regulation of pH	89	3	0.25	0.00203
GO:0010311	lateral root formation	119	3	0.34	0.0046
GO:0055067	monovalent inorganic cation homeostasis	144	3	0.41	0.0078
GO:0009556	microsporogenesis	145	3	0.41	0.00795
GO:0048236	plant-type spore development	145	3	0.41	0.00795
GO:0018958	phenol-containing compound metabolic process	609	6	1.72	0.00707

## Sheet: L1_F
GO.ID	GO rerm description	Annotated contigs	Significant	Expected	P-value
GO:0033383	geranyl diphosphate metabolic process	20	7	0.58	9.6e-07
GO:0006535	cysteine biosynthetic process from serine	20	4	0.58	0.00239
GO:0015716	organic phosphonate transport	22	5	0.64	0.00036
GO:0046461	neutral lipid catabolic process	23	5	0.67	0.00045
GO:0046464	acylglycerol catabolic process	23	5	0.67	0.00045
GO:0043605	cellular amide catabolic process	24	4	0.7	0.00477
GO:0033530	raffinose metabolic process	26	5	0.76	0.00082
GO:0015840	urea transport	27	5	0.79	0.00098
GO:0006032	chitin catabolic process	27	4	0.79	0.00736
GO:1901072	glucosamine-containing compound catabolic process	27	4	0.79	0.00736
GO:0046864	isoprenoid transport	28	5	0.82	0.00117
GO:0046865	terpenoid transport	28	5	0.82	0.00117
GO:0080168	abscisic acid transport	28	5	0.82	0.00117
GO:0006030	chitin metabolic process	28	4	0.82	0.00839
GO:0006107	oxaloacetate metabolic process	28	4	0.82	0.00839
GO:0046348	amino sugar catabolic process	28	4	0.82	0.00839
GO:0080170	hydrogen peroxide transmembrane transport	29	5	0.85	0.00137
GO:0046503	glycerolipid catabolic process	32	5	0.93	0.00217
GO:0002215	defense response to nematode	33	8	0.96	3.6e-06
GO:0005992	trehalose biosynthetic process	33	6	0.96	0.00034
GO:0009759	indole glucosinolate biosynthetic process	33	6	0.96	0.00034
GO:0019755	one-carbon compound transport	34	6	0.99	0.0004
GO:0005991	trehalose metabolic process	35	6	1.02	0.00047
GO:0009803	cinnamic acid metabolic process	36	5	1.05	0.00369
GO:0030104	water homeostasis	36	5	1.05	0.00369
GO:0015695	organic cation transport	39	6	1.14	0.00086
GO:0001676	long-chain fatty acid metabolic process	39	5	1.14	0.00525
GO:0006690	icosanoid metabolic process	41	7	1.2	0.00016
GO:1901568	fatty acid derivative metabolic process	41	7	1.2	0.00016
GO:0010231	maintenance of seed dormancy	42	5	1.22	0.00722
GO:0018923	limonene metabolic process	42	5	1.22	0.00722
GO:0043694	monoterpene catabolic process	42	5	1.22	0.00722
GO:0046251	limonene catabolic process	42	5	1.22	0.00722
GO:0097437	maintenance of dormancy	42	5	1.22	0.00722
GO:0042344	indole glucosinolate catabolic process	44	6	1.28	0.00164
GO:0034059	response to anoxia	45	5	1.31	0.00966
GO:0071497	cellular response to freezing	46	7	1.34	0.00034
GO:0080027	response to herbivore	47	7	1.37	0.00039
GO:0016145	S-glycoside catabolic process	48	6	1.4	0.00259
GO:0019759	glycosinolate catabolic process	48	6	1.4	0.00259
GO:0019762	glucosinolate catabolic process	48	6	1.4	0.00259
GO:2000762	regulation of phenylpropanoid metabolic process	48	6	1.4	0.00259
GO:0043692	monoterpene metabolic process	49	9	1.43	1e-05
GO:1903338	regulation of cell wall organization or biogenesis	50	7	1.46	0.00058
GO:2000652	regulation of secondary cell wall biogenesis	50	7	1.46	0.00058
GO:0009835	fruit ripening	50	6	1.46	0.00319
GO:0009901	anther dehiscence	51	7	1.49	0.00066
GO:0051554	flavonol metabolic process	51	7	1.49	0.00066
GO:0051555	flavonol biosynthetic process	51	7	1.49	0.00066
GO:0071695	anatomical structure maturation	51	6	1.49	0.00353
GO:0051552	flavone metabolic process	52	7	1.52	0.00074
GO:0051553	flavone biosynthetic process	52	7	1.52	0.00074
GO:0046246	terpene biosynthetic process	57	11	1.66	6.4e-07
GO:0010023	proanthocyanidin biosynthetic process	59	7	1.72	0.00158
GO:0009641	shade avoidance	62	6	1.81	0.00923
GO:0044273	sulfur compound catabolic process	65	7	1.9	0.00278
GO:0009861	jasmonic acid and ethylene-dependent systemic resistance	67	7	1.95	0.0033
GO:0016104	triterpenoid biosynthetic process	68	7	1.98	0.00359
GO:0010439	regulation of glucosinolate biosynthetic process	69	7	2.01	0.0039
GO:0006722	triterpenoid metabolic process	71	7	2.07	0.00457
GO:0016098	monoterpenoid metabolic process	75	13	2.19	2.3e-07
GO:0016099	monoterpenoid biosynthetic process	75	13	2.19	2.3e-07
GO:0006531	aspartate metabolic process	75	8	2.19	0.0015
GO:0010025	wax biosynthetic process	77	9	2.25	0.00039
GO:0009821	alkaloid biosynthetic process	78	14	2.27	5e-08
GO:0048359	mucilage metabolic process involved in seed coat development	80	8	2.33	0.00228
GO:0008300	isoprenoid catabolic process	80	7	2.33	0.00874
GO:0006522	alanine metabolic process	82	8	2.39	0.00266
GO:0009078	pyruvate family amino acid metabolic process	82	8	2.39	0.00266
GO:1901658	glycosyl compound catabolic process	84	10	2.45	0.00016
GO:0010166	wax metabolic process	86	11	2.51	3.9e-05
GO:0042343	indole glucosinolate metabolic process	89	15	2.6	4e-08
GO:0009864	induced systemic resistance, jasmonic acid mediated signaling pathway	90	10	2.62	0.00029
GO:0070417	cellular response to cold	95	9	2.77	0.00181
GO:0006571	tyrosine biosynthetic process	95	8	2.77	0.00655
GO:0009094	L-phenylalanine biosynthetic process	95	8	2.77	0.00655
GO:1902223	erythrose 4-phosphate/phosphoenolpyruvate family amino acid biosynthetic process	95	8	2.77	0.00655
GO:0009095	aromatic amino acid family biosynthetic process	99	8	2.89	0.00835
GO:0015837	amine transport	100	13	2.92	6.6e-06
GO:1900376	regulation of secondary metabolite biosynthetic process	101	11	2.94	0.00017
GO:0018874	benzoate metabolic process	102	10	2.97	0.00079
GO:0006855	drug transmembrane transport	104	9	3.03	0.00336
GO:0048235	pollen sperm cell differentiation	104	9	3.03	0.00336
GO:0010191	mucilage metabolic process	109	9	3.18	0.00459
GO:0009820	alkaloid metabolic process	114	16	3.32	2e-07
GO:0002213	defense response to insect	115	16	3.35	2.3e-07
GO:0046482	para-aminobenzoic acid metabolic process	117	10	3.41	0.00224
GO:0042214	terpene metabolic process	120	17	3.5	7.2e-08
GO:0046351	disaccharide biosynthetic process	123	9	3.59	0.00995
GO:0015893	drug transport	126	11	3.67	0.00115
GO:0052482	defense response by cell wall thickening	128	13	3.73	9.4e-05
GO:0052544	defense response by callose deposition in cell wall	128	13	3.73	9.4e-05
GO:0009106	lipoate metabolic process	133	11	3.88	0.00179
GO:0009682	induced systemic resistance	136	12	3.97	0.00064
GO:0009646	response to absence of light	138	12	4.02	0.00073
GO:0071456	cellular response to hypoxia	140	25	4.08	3.1e-13
GO:0009395	phospholipid catabolic process	140	10	4.08	0.00798
GO:0036294	cellular response to decreased oxygen levels	143	25	4.17	5e-13
GO:0071453	cellular response to oxygen levels	143	25	4.17	5e-13
GO:0000038	very long-chain fatty acid metabolic process	144	10	4.2	0.00964
GO:0006546	glycine catabolic process	154	11	4.49	0.00553
GO:0009269	response to desiccation	155	16	4.52	1.2e-05
GO:0009071	serine family amino acid catabolic process	155	11	4.52	0.00581
GO:0010214	seed coat development	156	15	4.55	5.3e-05
GO:0006558	L-phenylalanine metabolic process	156	14	4.55	0.00019
GO:1902221	erythrose 4-phosphate/phosphoenolpyruvate family amino acid metabolic process	156	14	4.55	0.00019
GO:0046149	pigment catabolic process	161	11	4.69	0.00766
GO:0043255	regulation of carbohydrate biosynthetic process	162	11	4.72	0.00801
GO:1901136	carbohydrate derivative catabolic process	168	16	4.9	3.4e-05
GO:0006569	tryptophan catabolic process	171	13	4.99	0.00154
GO:0046218	indolalkylamine catabolic process	171	13	4.99	0.00154
GO:0043455	regulation of secondary metabolic process	179	16	5.22	7.3e-05
GO:0015824	proline transport	180	17	5.25	2.1e-05
GO:0009834	plant-type secondary cell wall biogenesis	180	14	5.25	0.00083
GO:0002237	response to molecule of bacterial origin	185	13	5.39	0.00309
GO:0052543	callose deposition in cell wall	186	13	5.42	0.00323
GO:0009074	aromatic amino acid family catabolic process	192	14	5.6	0.00154
GO:0010193	response to ozone	192	14	5.6	0.00154
GO:0006570	tyrosine metabolic process	196	22	5.71	6.8e-08
GO:0009692	ethylene metabolic process	204	16	5.95	0.00033
GO:0009693	ethylene biosynthetic process	204	16	5.95	0.00033
GO:0043449	cellular alkene metabolic process	204	16	5.95	0.00033
GO:0043450	alkene biosynthetic process	204	16	5.95	0.00033
GO:0006636	unsaturated fatty acid biosynthetic process	209	15	6.09	0.00125
GO:0015804	neutral amino acid transport	211	18	6.15	4.9e-05
GO:0042436	indole-containing compound catabolic process	213	19	6.21	1.6e-05
GO:0010106	cellular response to iron ion starvation	215	14	6.27	0.00433
GO:0052386	cell wall thickening	218	14	6.36	0.00489
GO:0046434	organophosphate catabolic process	219	14	6.39	0.00509
GO:0009625	response to insect	234	28	6.82	2.5e-10
GO:0033559	unsaturated fatty acid metabolic process	234	16	6.82	0.00145
GO:0009684	indoleacetic acid biosynthetic process	238	18	6.94	0.00022
GO:0009809	lignin biosynthetic process	239	19	6.97	7.9e-05
GO:0009683	indoleacetic acid metabolic process	244	18	7.11	0.0003
GO:0052542	defense response by callose deposition	246	21	7.17	1.2e-05
GO:0009612	response to mechanical stimulus	254	16	7.41	0.0033
GO:0009808	lignin metabolic process	258	20	7.52	7.3e-05
GO:0009851	auxin biosynthetic process	275	19	8.02	0.00048
GO:0042744	hydrogen peroxide catabolic process	277	17	8.08	0.00326
GO:0009963	positive regulation of flavonoid biosynthetic process	291	21	8.48	0.00013
GO:0006826	iron ion transport	302	17	8.81	0.00764
GO:0009410	response to xenobiotic stimulus	309	19	9.01	0.00189
GO:0010583	response to cyclopentenone	310	27	9.04	4.4e-07
GO:0009595	detection of biotic stimulus	312	33	9.1	1.7e-10
GO:0009310	amine catabolic process	312	22	9.1	0.00013
GO:0042402	cellular biogenic amine catabolic process	312	22	9.1	0.00013
GO:0052545	callose localization	315	21	9.18	0.00039
GO:0033037	polysaccharide localization	317	22	9.24	0.00016
GO:0009804	coumarin metabolic process	317	20	9.24	0.00106
GO:0009805	coumarin biosynthetic process	317	20	9.24	0.00106
GO:1900674	olefin biosynthetic process	322	26	9.39	3e-06
GO:0002679	respiratory burst involved in defense response	328	30	9.56	3.4e-08
GO:1900673	olefin metabolic process	339	26	9.88	7.6e-06
GO:0045730	respiratory burst	343	33	10	1.9e-09
GO:0016131	brassinosteroid metabolic process	352	19	10.26	0.00768
GO:0016128	phytosteroid metabolic process	353	19	10.29	0.0079
GO:0001666	response to hypoxia	355	36	10.35	8.1e-11
GO:0016126	sterol biosynthetic process	362	22	10.56	0.001
GO:0010224	response to UV-B	362	21	10.56	0.00227
GO:0042967	acyl-carrier-protein biosynthetic process	362	20	10.56	0.00493
GO:0002831	regulation of response to biotic stimulus	366	30	10.67	3.8e-07
GO:0009962	regulation of flavonoid biosynthetic process	368	24	10.73	0.00022
GO:0009695	jasmonic acid biosynthetic process	378	45	11.02	8.8e-16
GO:0036293	response to decreased oxygen levels	378	39	11.02	7.5e-12
GO:0070482	response to oxygen levels	385	39	11.23	1.3e-11
GO:0009850	auxin metabolic process	387	23	11.28	0.00104
GO:0009407	toxin catabolic process	393	29	11.46	4.9e-06
GO:0090487	secondary metabolite catabolic process	393	29	11.46	4.9e-06
GO:0010150	leaf senescence	397	22	11.58	0.00316
GO:0016125	sterol metabolic process	398	25	11.6	0.00028
GO:0006568	tryptophan metabolic process	402	35	11.72	8.6e-09
GO:0006586	indolalkylamine metabolic process	402	35	11.72	8.6e-09
GO:0010876	lipid localization	411	21	11.98	0.0095
GO:0010310	regulation of hydrogen peroxide metabolic process	417	33	12.16	2.2e-07
GO:0009624	response to nematode	417	26	12.16	0.00024
GO:0009873	ethylene-activated signaling pathway	424	27	12.36	0.00013
GO:0034754	cellular hormone metabolic process	436	29	12.71	3.4e-05
GO:0015706	nitrate transport	441	27	12.86	0.00025
GO:0042435	indole-containing compound biosynthetic process	460	36	13.41	8.1e-08
GO:0006633	fatty acid biosynthetic process	465	34	13.56	9.1e-07
GO:0010167	response to nitrate	473	27	13.79	0.00073
GO:0009697	salicylic acid biosynthetic process	476	31	13.88	2.8e-05
GO:0009404	toxin metabolic process	482	33	14.05	5.4e-06
GO:0016144	S-glycoside biosynthetic process	484	33	14.11	5.9e-06
GO:0019758	glycosinolate biosynthetic process	484	33	14.11	5.9e-06
GO:0019761	glucosinolate biosynthetic process	484	33	14.11	5.9e-06
GO:0000160	phosphorelay signal transduction system	503	27	14.67	0.0018
GO:1990267	response to transition metal nanoparticle	504	26	14.7	0.00369
GO:0009694	jasmonic acid metabolic process	507	55	14.78	3e-17
GO:0071369	cellular response to ethylene stimulus	510	30	14.87	0.00023
GO:2000377	regulation of reactive oxygen species metabolic process	531	34	15.48	1.6e-05
GO:0009696	salicylic acid metabolic process	535	35	15.6	7.6e-06
GO:0046189	phenol-containing compound biosynthetic process	544	41	15.86	2.9e-08
GO:0010260	organ senescence	550	34	16.04	3.3e-05
GO:1901606	alpha-amino acid catabolic process	550	32	16.04	0.00017
GO:0009699	phenylpropanoid biosynthetic process	563	47	16.42	9e-11
GO:0016143	S-glycoside metabolic process	563	39	16.42	5.6e-07
GO:0019757	glycosinolate metabolic process	563	39	16.42	5.6e-07
GO:0019760	glucosinolate metabolic process	563	39	16.42	5.6e-07
GO:0015698	inorganic anion transport	574	31	16.74	0.00077
GO:0009063	cellular amino acid catabolic process	583	33	17	0.00023
GO:0051606	detection of stimulus	585	38	17.06	3.7e-06
GO:0043900	regulation of multi-organism process	596	30	17.38	0.00272
GO:0009862	systemic acquired resistance, salicylic acid mediated signalling pathway	599	40	17.47	1e-06
GO:0000041	transition metal ion transport	606	39	17.67	3.4e-06
GO:0042538	hyperosmotic salinity response	607	42	17.7	2.1e-07
GO:0018958	phenol-containing compound metabolic process	609	46	17.76	3.7e-09
GO:0006576	cellular biogenic amine metabolic proces...	624	45	18.19	2.2e-08
GO:0006694	steroid biosynthetic process	632	33	18.43	0.00093
GO:0080167	response to karrikin	658	35	19.19	0.00047
GO:0009739	response to gibberellin	665	31	19.39	0.00708
GO:1901659	glycosyl compound biosynthetic process	672	35	19.59	0.00069
GO:0042430	indole-containing compound metabolic pro...	681	56	19.86	2.3e-12
GO:0042446	hormone biosynthetic process	685	41	19.97	1.1e-05
GO:0031348	negative regulation of defense response	687	33	20.03	0.00355
GO:0044106	cellular amine metabolic process	693	45	20.21	4.5e-07
GO:0009698	phenylpropanoid metabolic process	698	57	20.35	1.9e-12
GO:0009813	flavonoid biosynthetic process	718	53	20.94	5e-10
GO:0008202	steroid metabolic process	731	39	21.31	0.00021
GO:0044242	cellular lipid catabolic process	740	34	21.58	0.00611
GO:0042537	benzene-containing compound metabolic pr...	772	56	22.51	3e-10
GO:0009072	aromatic amino acid family metabolic pro...	787	61	22.95	2.7e-12
GO:0016114	terpenoid biosynthetic process	790	44	23.03	3.1e-05
GO:0002252	immune effector process	799	44	23.3	4e-05
GO:0046165	alcohol biosynthetic process	802	38	23.38	0.0023
GO:0006865	amino acid transport	803	54	23.41	9.1e-09
GO:0016042	lipid catabolic process	817	38	23.82	0.00315
GO:0009812	flavonoid metabolic process	826	56	24.08	3.5e-09
GO:0009308	amine metabolic process	826	53	24.08	5.9e-08
GO:0046148	pigment biosynthetic process	832	39	24.26	0.00244
GO:0042743	hydrogen peroxide metabolic process	837	51	24.4	5.3e-07
GO:0009867	jasmonic acid mediated signaling pathway	843	65	24.58	6.2e-13
GO:0071395	cellular response to jasmonic acid stimulus	847	65	24.7	7.6e-13
GO:0007568	aging	848	47	24.73	1.9e-05
GO:0009738	abscisic acid-activated signaling pathway	891	42	25.98	0.00151
GO:0015849	organic acid transport	929	59	27.09	1.4e-08
GO:0046942	carboxylic acid transport	929	59	27.09	1.4e-08
GO:0042445	hormone metabolic process	929	54	27.09	1e-06
GO:0006721	terpenoid metabolic process	929	49	27.09	4.4e-05
GO:0006972	hyperosmotic response	943	49	27.5	6.4e-05
GO:0071215	cellular response to abscisic acid stimulus	983	46	28.66	0.00106

## Sheet: L1_EF
GO.ID	GO rerm description	Annotated contigs	Significant	Expected	P-value
GO:0033383	geranyl diphosphate metabolic process	20	8	0.47	8.6e-09
GO:0015716	organic phosphonate transport	22	5	0.52	0.00013
GO:0043605	cellular amide catabolic process	24	4	0.56	0.0022
GO:0072338	cellular lactam metabolic process	25	4	0.59	0.00257
GO:0033530	raffinose metabolic process	26	5	0.61	0.00031
GO:0007498	mesoderm development	27	4	0.63	0.00344
GO:0010631	epithelial cell migration	28	5	0.66	0.00044
GO:0090130	tissue migration	28	5	0.66	0.00044
GO:0090132	epithelium migration	28	5	0.66	0.00044
GO:0046864	isoprenoid transport	28	4	0.66	0.00394
GO:0046865	terpenoid transport	28	4	0.66	0.00394
GO:0080168	abscisic acid transport	28	4	0.66	0.00394
GO:0048754	branching morphogenesis of an epithelial tube	30	4	0.71	0.00509
GO:0061138	morphogenesis of a branching epithelium	30	4	0.71	0.00509
GO:0001667	ameboidal-type cell migration	31	5	0.73	0.00072
GO:0002215	defense response to nematode	33	7	0.78	9.5e-06
GO:0005992	trehalose biosynthetic process	33	7	0.78	9.5e-06
GO:0009759	indole glucosinolate biosynthetic process	33	5	0.78	0.00097
GO:0051705	multi-organism behavior	33	5	0.78	0.00097
GO:0005991	trehalose metabolic process	35	7	0.82	1.4e-05
GO:0009800	cinnamic acid biosynthetic process	35	4	0.82	0.00886
GO:0009803	cinnamic acid metabolic process	36	5	0.85	0.00145
GO:0009226	nucleotide-sugar biosynthetic process	37	6	0.87	0.0002
GO:0030204	chondroitin sulfate metabolic process	38	5	0.89	0.00186
GO:0030206	chondroitin sulfate biosynthetic process	38	5	0.89	0.00186
GO:0050650	chondroitin sulfate proteoglycan biosynthetic process	38	5	0.89	0.00186
GO:0050654	chondroitin sulfate proteoglycan metabolic process	38	5	0.89	0.00186
GO:0006690	icosanoid metabolic process	41	8	0.96	4.2e-06
GO:1901568	fatty acid derivative metabolic process	41	8	0.96	4.2e-06
GO:1903510	mucopolysaccharide metabolic process	42	5	0.99	0.00291
GO:0042344	indole glucosinolate catabolic process	44	5	1.03	0.00358
GO:0034059	response to anoxia	45	5	1.06	0.00395
GO:0071497	cellular response to freezing	46	7	1.08	9.1e-05
GO:0080027	response to herbivore	47	9	1.1	1.2e-06
GO:0016145	S-glycoside catabolic process	48	5	1.13	0.00523
GO:0019759	glycosinolate catabolic process	48	5	1.13	0.00523
GO:0019762	glucosinolate catabolic process	48	5	1.13	0.00523
GO:0060541	respiratory system development	48	5	1.13	0.00523
GO:2000762	regulation of phenylpropanoid metabolic process	48	5	1.13	0.00523
GO:0043692	monoterpene metabolic process	49	9	1.15	1.8e-06
GO:1903338	regulation of cell wall organization or biogenesis	50	6	1.18	0.00108
GO:2000652	regulation of secondary cell wall biogenesis	50	6	1.18	0.00108
GO:0009835	fruit ripening	50	5	1.18	0.00623
GO:0009901	anther dehiscence	51	8	1.2	2.3e-05
GO:0051554	flavonol metabolic process	51	8	1.2	2.3e-05
GO:0051555	flavonol biosynthetic process	51	8	1.2	2.3e-05
GO:0071695	anatomical structure maturation	51	5	1.2	0.00678
GO:0051552	flavone metabolic process	52	8	1.22	2.7e-05
GO:0051553	flavone biosynthetic process	52	8	1.22	2.7e-05
GO:0010345	suberin biosynthetic process	52	5	1.22	0.00736
GO:0030166	proteoglycan biosynthetic process	54	6	1.27	0.00162
GO:0016137	glycoside metabolic process	54	5	1.27	0.00862
GO:0006029	proteoglycan metabolic process	55	6	1.29	0.00178
GO:0070301	cellular response to hydrogen peroxide	56	6	1.32	0.00196
GO:0046246	terpene biosynthetic process	57	11	1.34	7.4e-08
GO:0010023	proanthocyanidin biosynthetic process	59	8	1.39	6.8e-05
GO:0006024	glycosaminoglycan biosynthetic process	64	6	1.5	0.00387
GO:0006023	aminoglycan biosynthetic process	65	6	1.53	0.00418
GO:0044273	sulfur compound catabolic process	65	6	1.53	0.00418
GO:0010439	regulation of glucosinolate biosynthetic process	69	6	1.62	0.00561
GO:0016098	monoterpenoid metabolic process	75	11	1.76	1.3e-06
GO:0016099	monoterpenoid biosynthetic process	75	11	1.76	1.3e-06
GO:0010025	wax biosynthetic process	77	6	1.81	0.00949
GO:0009821	alkaloid biosynthetic process	78	12	1.83	2.6e-07
GO:1901658	glycosyl compound catabolic process	84	10	1.97	2.7e-05
GO:0010166	wax metabolic process	86	7	2.02	0.00412
GO:0042343	indole glucosinolate metabolic process	89	14	2.09	1.9e-08
GO:0009864	induced systemic resistance, jasmonic acid mediated signalling pathway	90	7	2.12	0.00529
GO:0070417	cellular response to cold	95	8	2.23	0.00178
GO:0015837	amine transport	100	8	2.35	0.00247
GO:1900376	regulation of secondary metabolite biosynthetic process	101	9	2.37	0.00062
GO:0030203	glycosaminoglycan metabolic process	111	8	2.61	0.00469
GO:0009820	alkaloid metabolic process	114	14	2.68	4.7e-07
GO:0009900	dehiscence	114	8	2.68	0.0055
GO:0002213	defense response to insect	115	16	2.7	1.2e-08
GO:0046482	para-aminobenzoic acid metabolic process	117	8	2.75	0.00642
GO:0009810	stilbene metabolic process	118	8	2.77	0.00675
GO:0009811	stilbene biosynthetic process	118	8	2.77	0.00675
GO:0042214	terpene metabolic process	120	17	2.82	3.1e-09
GO:0009690	cytokinin metabolic process	121	9	2.84	0.00224
GO:0046351	disaccharide biosynthetic process	123	9	2.89	0.0025
GO:0016106	sesquiterpenoid biosynthetic process	125	8	2.94	0.00943
GO:0052482	defense response by cell wall thickening	128	10	3.01	0.00089
GO:0052544	defense response by callose deposition in cell wall	128	10	3.01	0.00089
GO:0009682	induced systemic resistance	136	9	3.2	0.00488
GO:0006022	aminoglycan metabolic process	139	11	3.27	0.00045
GO:0071456	cellular response to hypoxia	140	22	3.29	1.7e-12
GO:0006598	polyamine catabolic process	140	9	3.29	0.00589
GO:0036294	cellular response to decreased oxygen levels	143	22	3.36	2.6e-12
GO:0071453	cellular response to oxygen levels	143	22	3.36	2.6e-12
GO:0009312	oligosaccharide biosynthetic process	144	9	3.39	0.00705
GO:0015996	chlorophyll catabolic process	152	9	3.57	0.00989
GO:0034605	cellular response to heat	152	9	3.57	0.00989
GO:0009269	response to desiccation	155	12	3.64	0.00031
GO:0006558	L-phenylalanine metabolic process	156	13	3.67	8.3e-05
GO:1902221	erythrose 4-phosphate/phosphoenolpyruvate family amino acid metabolic process	156	13	3.67	8.3e-05
GO:0046149	pigment catabolic process	161	13	3.79	0.00011
GO:1901136	carbohydrate derivative catabolic process	168	14	3.95	4.4e-05
GO:0006714	sesquiterpenoid metabolic process	169	12	3.97	0.00067
GO:0034614	cellular response to reactive oxygen species	169	11	3.97	0.00222
GO:0043455	regulation of secondary metabolic process	179	12	4.21	0.00111
GO:0015824	proline transport	180	15	4.23	2.4e-05
GO:0009834	plant-type secondary cell wall biogenesis	180	12	4.23	0.00116
GO:0006805	xenobiotic metabolic process	191	15	4.49	4.8e-05
GO:0071466	cellular response to xenobiotic stimulus	191	15	4.49	4.8e-05
GO:0010193	response to ozone	192	11	4.51	0.00585
GO:0052546	cell wall pectin metabolic process	194	11	4.56	0.00631
GO:0006570	tyrosine metabolic process	196	20	4.61	4e-08
GO:0009692	ethylene metabolic process	204	13	4.8	0.00111
GO:0009693	ethylene biosynthetic process	204	13	4.8	0.00111
GO:0043449	cellular alkene metabolic process	204	13	4.8	0.00111
GO:0043450	alkene biosynthetic process	204	13	4.8	0.00111
GO:0006636	unsaturated fatty acid biosynthetic process	209	12	4.91	0.00401
GO:0015804	neutral amino acid transport	211	15	4.96	0.00015
GO:0042436	indole-containing compound catabolic process	213	13	5.01	0.00164
GO:0006869	lipid transport	229	12	5.38	0.00817
GO:0034599	cellular response to oxidative stress	231	12	5.43	0.00872
GO:0009625	response to insect	234	24	5.5	1.6e-09
GO:0033559	unsaturated fatty acid metabolic process	234	15	5.5	0.00045
GO:0050826	response to freezing	234	13	5.5	0.00371
GO:0042398	cellular modified amino acid biosynthetic process	235	12	5.52	0.00991
GO:0009809	lignin biosynthetic process	239	14	5.62	0.00163
GO:0052542	defense response by callose deposition	246	14	5.78	0.00213
GO:0009808	lignin metabolic process	258	15	6.07	0.00121
GO:0042744	hydrogen peroxide catabolic process	277	14	6.51	0.00611
GO:0009963	positive regulation of flavonoid biosynthetic process	291	17	6.84	0.00056
GO:0046283	anthocyanin-containing compound metabolic process	305	15	7.17	0.00592
GO:0009410	response to xenobiotic stimulus	309	22	7.26	4.3e-06
GO:0010583	response to cyclopentenone	310	22	7.29	4.5e-06
GO:0009595	detection of biotic stimulus	312	25	7.34	1e-07
GO:0009310	amine catabolic process	312	17	7.34	0.0012
GO:0042402	cellular biogenic amine catabolic process	312	17	7.34	0.0012
GO:0009804	coumarin metabolic process	317	21	7.45	2.1e-05
GO:0009805	coumarin biosynthetic process	317	21	7.45	2.1e-05
GO:0033037	polysaccharide localization	317	15	7.45	0.00831
GO:1900674	olefin biosynthetic process	322	23	7.57	2.5e-06
GO:0016101	diterpenoid metabolic process	325	16	7.64	0.00451
GO:0002679	respiratory burst involved in defense response	328	23	7.71	3.4e-06
GO:1900673	olefin metabolic process	339	23	7.97	5.8e-06
GO:0045730	respiratory burst	343	25	8.06	6.2e-07
GO:0001666	response to hypoxia	355	28	8.35	2.4e-08
GO:0010224	response to UV-B	362	17	8.51	0.00554
GO:0002831	regulation of response to biotic stimulus	366	22	8.6	5.9e-05
GO:0009962	regulation of flavonoid biosynthetic process	368	19	8.65	0.0012
GO:0009695	jasmonic acid biosynthetic process	378	38	8.89	4.1e-14
GO:0036293	response to decreased oxygen levels	378	30	8.89	6.6e-09
GO:0070482	response to oxygen levels	385	30	9.05	1e-08
GO:0009407	toxin catabolic process	393	22	9.24	0.00017
GO:0090487	secondary metabolite catabolic process	393	22	9.24	0.00017
GO:0006568	tryptophan metabolic process	402	22	9.45	0.00023
GO:0006586	indolalkylamine metabolic process	402	22	9.45	0.00023
GO:0048653	anther development	408	21	9.59	0.0007
GO:0010876	lipid localization	411	20	9.66	0.00182
GO:0010310	regulation of hydrogen peroxide metabolic process	417	22	9.8	0.00038
GO:0009624	response to nematode	417	20	9.8	0.00216
GO:0010162	seed dormancy process	419	22	9.85	0.0004
GO:0009873	ethylene-activated signaling pathway	424	22	9.97	0.00047
GO:0022611	dormancy process	432	22	10.16	0.00061
GO:0034754	cellular hormone metabolic process	436	24	10.25	0.00011
GO:0015706	nitrate transport	441	22	10.37	0.0008
GO:0042435	indole-containing compound biosynthetic process	460	25	10.81	9.6e-05
GO:0006633	fatty acid biosynthetic process	465	27	10.93	1.6e-05
GO:0010167	response to nitrate	473	22	11.12	0.00194
GO:0009697	salicylic acid biosynthetic process	476	22	11.19	0.0021
GO:0009404	toxin metabolic process	482	26	11.33	7.9e-05
GO:0016144	S-glycoside biosynthetic process	484	27	11.38	3.2e-05
GO:0019758	glycosinolate biosynthetic process	484	27	11.38	3.2e-05
GO:0019761	glucosinolate biosynthetic process	484	27	11.38	3.2e-05
GO:0005985	sucrose metabolic process	495	22	11.64	0.00337
GO:0000160	phosphorelay signal transduction system	503	23	11.83	0.00192
GO:1990267	response to transition metal nanoparticle	504	21	11.85	0.00843
GO:0009694	jasmonic acid metabolic process	507	47	11.92	7.6e-16
GO:0071369	cellular response to ethylene stimulus	510	25	11.99	0.00046
GO:2000377	regulation of reactive oxygen species metabolic process	531	24	12.48	0.0018
GO:0009696	salicylic acid metabolic process	535	25	12.58	0.00092
GO:0046189	phenol-containing compound biosynthetic process	544	33	12.79	6.9e-07
GO:0010260	organ senescence	550	32	12.93	2.5e-06
GO:0009699	phenylpropanoid biosynthetic process	563	42	13.24	3.8e-11
GO:0016143	S-glycoside metabolic process	563	33	13.24	1.5e-06
GO:0019757	glycosinolate metabolic process	563	33	13.24	1.5e-06
GO:0019760	glucosinolate metabolic process	563	33	13.24	1.5e-06
GO:0015698	inorganic anion transport	574	24	13.49	0.00484
GO:0051606	detection of stimulus	585	32	13.75	9e-06
GO:0009862	systemic acquired resistance, salicylic acis mediated signalling pathway	599	29	14.08	0.0002
GO:0048443	stamen development	605	25	14.22	0.00473
GO:0048466	androecium development	605	25	14.22	0.00473
GO:0000041	transition metal ion transport	606	27	14.25	0.00118
GO:0042538	hyperosmotic salinity response	607	39	14.27	1.4e-08
GO:0018958	phenol-containing compound metabolic process	609	36	14.32	3.9e-07
GO:0006576	cellular biogenic amine metabolic process	624	32	14.67	3.2e-05
GO:0080167	response to karrikin	658	35	15.47	6.2e-06
GO:0009739	response to gibberellin	665	26	15.63	0.00805
GO:1901659	glycosyl compound biosynthetic process	672	27	15.8	0.00492
GO:0042430	indole-containing compound metabolic process	681	39	16.01	2.9e-07
GO:0042446	hormone biosynthetic process	685	29	16.1	0.0017
GO:0031348	negative regulation of defense response	687	27	16.15	0.00655
GO:0044106	cellular amine metabolic process	693	32	16.29	0.00023
GO:0009698	phenylpropanoid metabolic process	698	50	16.41	2e-12
GO:0009813	flavonoid biosynthetic process	718	46	16.88	6.8e-10
GO:0008202	steroid metabolic process	731	28	17.19	0.00794
GO:0042537	benzene-containing compound metabolic process	772	40	18.15	2.5e-06
GO:0009072	aromatic amino acid family metabolic process	787	44	18.5	9.3e-08
GO:0016114	terpenoid biosynthetic process	790	39	18.57	1e-05
GO:0002252	immune effector process	799	32	18.78	0.00241
GO:0006865	amino acid transport	803	42	18.88	1.1e-06
GO:0009812	flavonoid metabolic process	826	50	19.42	8.1e-10
GO:0009308	amine metabolic process	826	42	19.42	2.2e-06
GO:0046148	pigment biosynthetic process	832	39	19.56	3.3e-05
GO:0042743	hydrogen peroxide metabolic process	837	37	19.68	0.00018
GO:0009867	jasmonic acid mediated signaling pathway	843	52	19.82	1.8e-10
GO:0071395	cellular response to jasmonic acid stimulus	847	53	19.91	7.1e-11
GO:0007568	aging	848	42	19.94	4.3e-06
GO:0009738	abscisic acid-activated signaling pathway	891	34	20.95	0.00383
GO:0015849	organic acid transport	929	47	21.84	6.1e-07
GO:0046942	carboxylic acid transport	929	47	21.84	6.1e-07
GO:0006721	terpenoid metabolic process	929	44	21.84	7.9e-06
GO:0042445	hormone metabolic process	929	41	21.84	8.1e-05
GO:0006972	hyperosmotic response	943	42	22.17	5.4e-05
GO:0071215	cellular response to abscisic acid stimulus	983	38	23.11	0.00182

## Sheet: L1_EF vs. F
GO.ID	GO rerm description	Annotated contigs	Significant	Expected	P-value
GO:0009699	phenylpropanoid biosynthetic process	563	12	1.62	4.8e-08
GO:0009698	phenylpropanoid metabolic process	698	13	2.01	5.8e-08
GO:0009718	anthocyanin-containing compound biosynthetic process	192	8	0.55	7e-08
GO:0046283	anthocyanin-containing compound metabolic process	305	8	0.88	2.3e-06
GO:0009411	response to UV	925	12	2.67	9.1e-06
GO:0010023	proanthocyanidin biosynthetic process	59	4	0.17	2.5e-05
GO:0009813	flavonoid biosynthetic process	718	10	2.07	3.2e-05
GO:0009812	flavonoid metabolic process	826	10	2.38	0.0001
GO:0046148	pigment biosynthetic process	832	10	2.4	0.00011
GO:0080110	sporopollenin biosynthetic process	33	3	0.1	0.00012
GO:0018958	phenol-containing compound metabolic process	609	8	1.75	0.00032
GO:0010224	response to UV-B	362	6	1.04	0.00058
GO:0009808	lignin metabolic process	258	5	0.74	0.00086
GO:0009819	drought recovery	23	2	0.07	0.00198
GO:0048262	determination of dorsal/ventral asymmetry	23	2	0.07	0.00198
GO:0010226	response to lithium ion	25	2	0.07	0.00234
GO:0071472	cellular response to salt stress	95	3	0.27	0.00259
GO:0015969	guanosine tetraphosphate metabolic process	27	2	0.08	0.00273
GO:0034035	purine ribonucleoside bisphosphate metabolic process	32	2	0.09	0.00382
GO:0009809	lignin biosynthetic process	239	4	0.69	0.00492
GO:0071470	cellular response to osmotic stress	125	3	0.36	0.00559
GO:0048653	anther development	408	5	1.18	0.00623
GO:0010231	maintenance of seed dormancy	42	2	0.12	0.00651
GO:0097437	maintenance of dormancy	42	2	0.12	0.00651
GO:0048443	stamen development	605	6	1.74	0.00756
GO:0048466	androecium development	605	6	1.74	0.00756
GO:0009953	dorsal/ventral pattern formation	47	2	0.14	0.0081
GO:0055067	monovalent inorganic cation homeostasis	144	3	0.41	0.00825
GO:0009835	fruit ripening	50	2	0.14	0.00912
GO:0009901	anther dehiscence	51	2	0.15	0.00948
GO:0071695	anatomical structure maturation	51	2	0.15	0.00948
GO:0051552	flavone metabolic process	52	2	0.15	0.00984
GO:0051553	flavone biosynthetic process	52	2	0.15	0.00984
